# Supplementary material for: Transcriptional and epigenetic modulation of autophagy promotes EBV oncoprotein EBNA3C induced B-cell survival
Source: Cell Death Dis. 2018 May 22;9(6):605. doi: 10.1038/s41419-018-0668-9 (PMC5964191; doi:10.1038/s41419-018-0668-9)
Supplement: Supplementary file 11 — Table S3 [file 41419_2018_668_MOESM11_ESM.xlsx]

## Sheet: PICS_SRR1035616
Sl. No.	Gene	Peak identified	Chromosome	Start	End	Score	Gene Id	Longest Transcript	Overlap Type	Distance to TSS
1	AKT1	No
2	AMBRA1	Yes	chr11	46504756	46504836	15	55626	NM_001267782	Intron	110823
3	APP	No
4	ATG10	Yes	chr5	81470128	81470208	10	83734	NM_001131028	Intron	202324
5	ATG12	No
6	ATG16L1	No
7	ATG16L2	No
8	ATG3	Yes	chr3	112281120	112281152	11	64422	NM_001278712	Upstream	-326
9	ATG4A	No
10	ATG4B	No
11	ATG4C	No
12	ATG4D	No
13	ATG5	Yes	chr6	106773552	106773632	14	9474	NM_004849	5'UTR	103
	ATG5	Yes	chr6	106721208	106721352	15	9474	NM_004849	Intron	52415
	ATG5	Yes	chr6	106695744	106696000	22	9474	NM_004849	Intron	77823
	ATG5	Yes	chr6	106692952	106693064	26	9474	NM_004849	Intron	80687
	ATG5	Yes	chr6	106668456	106668680	70	9474	NM_004849	Intron	105127
	ATG5	Yes	chr6	106654928	106655072	47	9474	NM_004849	Intron	118695
	ATG5	Yes	chr6	106635712	106635744	9	9474	NM_004849	Intron	137967
	ATG5	Yes	chr6	106632568	106632744	11	9474	NM_004849	3'UTR	141039
14	ATG7	No
15	ATG9A	Yes	chr2	220094400	220094400	10	79065	NR_104255	3'UTR	10
16	ATG9B	No
17	BAD	No
18	BAK1	No
19	BAX	No
20	BCL2	Yes	chr18	60985428	60985468	16	596	NM_000633	CDS-Exon	1165
	BCL2	Yes	chr18	60978900	60979020	17	596	NM_000633	Intron	7653
	BCL2	Yes	chr18	60967332	60967428	8	596	NM_000633	Intron	19233
	BCL2	Yes	chr18	60860296	60860376	8	596	NM_000633	Intron	126277
	BCL2	Yes	chr18	60829752	60829848	20	596	NM_000633	Intron	156813
	BCL2	Yes	chr18	60828368	60828488	28	596	NM_000633	Intron	158185
	BCL2	Yes	chr18	60827540	60827748	9	596	NM_000633	Intron	158969
	BCL2	Yes	chr18	60827008	60827224	63	596	NM_000633	Intron	159497
	BCL2	Yes	chr18	60826240	60826344	42	596	NM_000633	Intron	160321
	BCL2	Yes	chr18	60822596	60822684	21	596	NM_000633	Intron	163973
	BCL2	Yes	chr18	60805696	60805800	9	596	NM_000633	Intron	180865
21	BCL2L1	Yes	chr20	30293740	30293812	9	598	NM_001191	Intron	16880
22	BECN1	No
23	BID	No
24	BNIP3	No
25	CASP3	Yes	chr4	185570576	185570672	14	836	NM_032991	5'UTR	5
26	CASP8	Yes	chr2	202122928	202123120	79	841	NM_001080124	Intron	24858
27	CDKN1B	Yes	chr12	12867434	12867496	31	1027	NM_004064	Upstream	-2739
	CDKN1B	Yes	chr12	12870044	12870068	40	1027	NM_004064	Upstream	-148
	CDKN1B	Yes	chr12	12872571	12872717	10	1027	NM_004064	Intron	2440
28	CDKN2A	Yes	chr9	21995880	21996008	79	1029	NM_058195	Upstream	-1454
	CDKN2A	Yes	chr9	21994338	21994394	25	1029	NM_058195	5'UTR	124
	CDKN2A	Yes	chr9	21986206	21986374	20	1029	NM_058195	Intron	8200
29	CLN3	No
30	CTSB	Yes	chr8	11718284	11718486	37	1508	NM_001908	Intron	7261
31	CTSD	No
32	CTSS	No
33	CXCR4	Yes	chr2	136874608	136874768	16	7852	NM_003467	Intron	1037
34	DAPK1	Yes	chr9	90112472	90112600	7	1612	NM_001288731	Intron	393
	DAPK1	Yes	chr9	90132712	90132792	12	1612	NM_001288731	Intron	20609
	DAPK1	Yes	chr9	90150872	90151032	24	1612	NM_001288731	Intron	38809
35	DRAM1	Yes	chr12	102271192	102271288	30	55332	NM_018370	5'UTR	135
	DRAM1	Yes	chr12	102272280	102272360	6	55332	NM_018370	Intron	1215
	DRAM1	Yes	chr12	102285408	102285520	11	55332	NM_018370	Intron	14359
36	DRAM2	Yes	chr1	111670984	111671080	9	128338	NM_178454	Intron	11806
37	EIF2AK3	Yes	chr2	88899712	88899840	23	9451	NM_004836	Intron	27318
	EIF2AK3	Yes	chr2	88899184	88899216	15	9451	NM_004836	Intron	27894
	EIF2AK3	Yes	chr2	88861296	88861440	18	9451	NM_004836	Intron	65726
38	EIF4G1	No
39	ESR1	Yes	chr6	152011632	152011856	53	2099	NM_001122742	Intron, 5'UTR	113
	ESR1	Yes	chr6	152012288	152012544	136	2099	NM_001122742	Intron	785
	ESR1	Yes	chr6	152024144	152024368	71	2099	NM_001122742	Intron	12625
	ESR1	Yes	chr6	152025696	152025792	17	2099	NM_001122742	Intron	14113
	ESR1	Yes	chr6	152078848	152079072	162	2099	NM_001122742	Intron	67329
	ESR1	Yes	chr6	152143840	152143936	15	2099	NM_001122742	Intron	132257
	ESR1	Yes	chr6	152347616	152347648	10	2099	NM_001122742	Intron	336001
40	FADD	No
41	FAS	No
42	GAA	No
43	GABARAP	No
44	GABARAPL1	No
45	GABARAPL2	No
46	HDAC1	No
47	HDAC6	No
48	HGS	No
49	HSP90AA1	Yes	chr14	102553552	102553600	10	3320	NM_001017963	Intron	52510
50	HSPA8	Yes	chr11	122932872	122933000	19	3312	NM_006597	5'UTR	107
51	HTT	Yes	chr4	3079816	3079933	10	3064	NM_002111	Intron	3637
	HTT	Yes	chr4	3087148	3087316	10	3064	NM_002111	Intron	10995
	HTT	Yes	chr4	3204025	3204169	31	3064	NM_002111	Intron	127860
52	IFNG	No																			5599	NM_001278547	Intron	30590
53	IGF1	Yes	chr12	102873256	102873352	14	3479	NM_001111283	Intron	1119											5599	NM_001278547	Intron	84610
	IGF1	Yes	chr12	102872904	102872936	9	3479	NM_001111283	Intron	1503
	IGF1	Yes	chr12	102800016	102800192	30	3479	NM_001111283	Intron	74319
54	INS	No
55	IRGM	No
56	LAMP1	No
57	MAP1LC3A	No
58	MAP1LC3B	No
59	MAPK14	No
60	MAPK8	Yes	chr10	49545144	49545400	16	5599	NM_001278547	Intron	30590
	MAPK8	Yes	chr10	49599200	49599384	31	5599	NM_001278547	Intron	84610
61	MTOR	No
62	NFKB1	Yes	chr4	103481384	103481464	12	4790	NM_003998	Intron	58938
	NFKB1	Yes	chr4	103485624	103485800	19	4790	NM_003998	Intron	63226
	NFKB1	Yes	chr4	103520280	103520376	10	4790	NM_003998	Intron	97842
63	NPC1	No
	NPC1	No
64	PIK3C3	Yes	chr18	39572196	39572332	10	5289	NM_002647	Intron	37101
	PIK3C3	Yes	chr18	39591272	39591328	20	5289	NM_002647	Intron	56137
	PIK3C3	Yes	chr18	39604172	39604332	33	5289	NM_002647	Intron	69089
	PIK3C3	Yes	chr18	39606064	39606296	181	5289	NM_002647	Intron	71017
65	PIK3CG	Yes	chr7	106505688	106505752	25	5294	NM_001282426	5'UTR	-3
	PIK3CG	Yes	chr7	106507328	106507472	24	5294	NM_001282426	Intron	1677
	PIK3CG	Yes	chr7	106511552	106511808	105	5294	NM_001282426	Intron	5957
	PIK3CG	Yes	chr7	106524200	106524312	13	5294	NM_001282426	Intron	18533
	PIK3CG	Yes	chr7	106535560	106535688	10	5294	NM_001282426	Intron	29901
66	PIK3R4	Yes	chr3	130407000	130407096	9	30849	NM_014602	Intron	58648
67	PRKAA1	No
68	PTEN	Yes	chr10	89622920	89623032	10	5728	NM_001304718	Upstream	-219
	PTEN	Yes	chr10	89691248	89691392	16	5728	NM_001304718	Intron	68125
69	RAB24	No
70	RB1	Yes	chr13	48877776	48877960	64	5925	NM_000321	5'UTR	-15
	RB1	Yes	chr13	48878704	48878912	102	5925	NM_000321	Intron	925
	RB1	Yes	chr13	48975864	48975928	13	5925	NM_000321	Intron	98013
	RB1	Yes	chr13	49051452	49051652	24	5925	NM_000321	Intron, CDS-Exon	173669
71	RGS19	No
72	RPS6KB1	Yes	chr17	57970468	57970484	9	6198	NM_001272042	5'UTR	69
73	SNCA	Yes	chr4	90750840	90751096	62	6622	NM_001146055	Intron	8479
74	SQSTM1	No
75	TGFB1	No
76	TGM2	No
77	TMEM74	No
78	TNF	No
79	TNFSF10	Yes	chr3	172230304	172230336	10	8743	NR_033994	Intron	10977
80	TP53	No
81	ULK1	No
82	ULK2	No
83	UVRAG	Yes	chr11	75525840	75525952	11	7405	NM_003369	Upstream	-316
	UVRAG	Yes	chr11	75535544	75535560	13	7405	NM_003369	Intron	9340
	UVRAG	Yes	chr11	75584608	75584720	10	7405	NM_003369	Intron	58452
	UVRAG	Yes	chr11	75619752	75619896	24	7405	NM_003369	Intron	93612
	UVRAG	Yes	chr11	75651144	75651272	18	7405	NM_003369	Intron	124996
	UVRAG	Yes	chr11	75744896	75745056	17	7405	NM_003369	Intron	218764
	UVRAG	Yes	chr11	75773888	75774080	116	7405	NM_003369	Intron	247772
	UVRAG	Yes	chr11	75836088	75836328	116	7405	NM_003369	Intron	309996
84	W1P11	No

## Sheet: PICS_SRR1035617
Sl. No.	Gene	Peak identified	Chromosome	Start	End	Score	Gene Id	Longest Transcript	Overlap Type	Distance to TSS
1	AKT1	No
2	AMBRA1	Yes	chr11	46504656	46504840	21	55626	NM_001267782	Intron	110871
3	APP	No
4	ATG10	Yes	chr5	81407216	81407264	12	83734	NM_001131028	Intron	139396
5	ATG12	No
6	ATG16L1	No
7	ATG16L2	No
8	ATG3	No
9	ATG4A	No
10	ATG4B	No
11	ATG4C	Yes	chr1	63266740	63266788	18	84938	NM_032852	Intron	16987
12	ATG4D	No
13	ATG5	Yes	chr6	106773520	106773648	9	9474	NM_004849	5'UTR	111
	ATG5	Yes	chr6	106722296	106722376	18	9474	NM_004849	Intron	51359
	ATG5	Yes	chr6	106721112	106721208	41	9474	NM_004849	Intron	52535
	ATG5	Yes	chr6	106706744	106706840	7	9474	NM_004849	Intron	66903
	ATG5	Yes	chr6	106692864	106693088	41	9474	NM_004849	Intron	80719
	ATG5	Yes	chr6	106668536	106668728	78	9474	NM_004849	Intron	105063
	ATG5	Yes	chr6	106654888	106655096	77	9474	NM_004849	Intron	118703
	ATG5	Yes	chr6	106634832	106634992	107	9474	NM_004849	Intron	138783
	ATG5	Yes	chr6	106632528	106632624	15	9474	NM_004849	3'UTR	141119
14	ATG7	Yes	chr3	11330802	11330862	22	10533	NM_006395	Intron	16822
15	ATG9A	No
16	ATG9B	No
17	BAD	Yes	chr11	64052928	64052952	8	572	NM_004322	Upstream	-764
18	BAK1	No
19	BAX	No
20	BCL2	Yes	chr18	60984580	60984604	10	596	NM_000633	Intron	2021
	BCL2	Yes	chr18	60980196	60980220	12	596	NM_000633	Intron	6405
	BCL2	Yes	chr18	60978820	60978940	26	596	NM_000633	Intron	7733
	BCL2	Yes	chr18	60848364	60848620	24	596	NM_000633	Intron	138121
	BCL2	Yes	chr18	60829732	60829820	23	596	NM_000633	Intron	156837
	BCL2	Yes	chr18	60828340	60828516	44	596	NM_000633	Intron	158185
	BCL2	Yes	chr18	60826280	60826392	50	596	NM_000633	Intron	160277
	BCL2	Yes	chr18	60825216	60825264	37	596	NM_000633	Intron	161373
	BCL2	Yes	chr18	60822556	60822652	24	596	NM_000633	Intron	164009
	BCL2	Yes	chr18	60818152	60818256	9	596	NM_000633	Intron	168409
	BCL2	Yes	chr18	60809056	60809168	13	596	NM_000633	Intron	177501
	BCL2	Yes	chr18	60807236	60807388	21	596	NM_000633	Intron	179301
21	BCL2L1	Yes	chr20	30311572	30311656	10	598	NM_001191	Upstream	-958
	BCL2L1	Yes	chr20	30293708	30293796	10	598	NM_001191	Intron	16904
	BCL2L1	Yes	chr20	30287016	30287092	8	598	NM_001191	Intron	23602
22	BECN1	No
23	BID	Yes	chr22	18260046	18260138	9	637	NM_001244567	Upstream	-2661
	BID	Yes	chr22	18257294	18257410	9	637	NM_001244567	Intron, 5'UTR	79
	BID	Yes	chr22	18250462	18250506	8	637	NM_001244567	Intron	6947
24	BNIP3	No
25	CASP3	No
26	CASP8	Yes	chr2	202117392	202117520	18	841	NM_001080124	Intron	19290
	CASP8	Yes	chr2	202122976	202123168	82	841	NM_001080124	Intron	24906
27	CDKN1B	Yes	chr12	12867263	12867367	35	1027	NM_004064	Upstream	-2889
28	CDKN2A	No
29	CLN3	No
30	CTSB	Yes	chr8	11718315	11718543	39	1508	NM_001908	Intron	7217
31	CTSD	No
32	CTSS	Yes	chr1	150738160	150738352	15	1520	NM_001199739	Intron, 5'UTR	177
33	CXCR4	Yes	chr2	136875632	136875728	11	7852	NM_003467	5'UTR	45
34	DAPK1	Yes	chr9	90112560	90112624	14	1612	NM_001288731	Intron	449
	DAPK1	Yes	chr9	90132784	90132928	11	1612	NM_001288731	Intron	20713
	DAPK1	Yes	chr9	90151040	90151120	17	1612	NM_001288731	Intron	38937
	DAPK1	Yes	chr9	90175272	90175384	16	1612	NM_001288731	Intron	63185
	DAPK1	Yes	chr9	90228768	90228848	12	1612	NM_001288731	Intron	116665
35	DRAM1	Yes	chr12	102271304	102271352	18	55332	NM_018370	5'UTR	223
	DRAM1	Yes	chr12	102285400	102285512	10	55332	NM_018370	Intron	14351
36	DRAM2	Yes	chr1	111682648	111682680	10	128338	NM_178454	Intron, 5'UTR	174
	DRAM2	Yes	chr1	111670936	111671112	42	128338	NM_178454	Intron	11814
37	EIF2AK3	Yes	chr2	88927288	88927448	9	9451	NM_004836	Upstream	-274
	EIF2AK3	Yes	chr2	88906392	88906456	10	9451	NM_004836	Intron	20670
	EIF2AK3	Yes	chr2	88899640	88899832	36	9451	NM_004836	Intron	27358
	EIF2AK3	Yes	chr2	88861328	88861424	21	9451	NM_004836	Intron	65718
38	EIF4G1	No
39	ESR1	Yes	chr6	152012272	152012560	193	2099	NM_001122742	Intron	785
	ESR1	Yes	chr6	152024192	152024384	85	2099	NM_001122742	Intron	12657
	ESR1	Yes	chr6	152078864	152079120	180	2099	NM_001122742	Intron	67361
	ESR1	Yes	chr6	152083136	152083328	19	2099	NM_001122742	Intron	71601
	ESR1	Yes	chr6	152143840	152143968	16	2099	NM_001122742	Intron	132273
40	FADD	No
41	FAS	Yes	chr10	90750304	90750336	11	355	NM_152872	5'UTR	32
42	GAA	No
43	GABARAP	No
44	GABARAPL1	No
45	GABARAPL2	No
46	HDAC1	No
47	HDAC6	No
48	HGS	No
49	HSP90AA1	Yes	chr14	102553480	102553544	29	3320	NM_001017963	Intron	52574
50	HSPA8	Yes	chr11	122933096	122933128	19	3312	NM_006597	Upstream	-69
51	HTT	Yes	chr4	3079653	3079853	36	3064	NM_002111	Intron	3516
	HTT	Yes	chr4	3087071	3087230	9	3064	NM_002111	Intron	10913
	HTT	Yes	chr4	3204154	3204268	21	3064	NM_002111	Intron	127974
52	IFNG	No
53	IGF1	Yes	chr12	102877360	102877488	10	3479	NM_001111283	Upstream	-3001
	IGF1	Yes	chr12	102873048	102873160	23	3479	NM_001111283	Intron	1319
	IGF1	Yes	chr12	102800072	102800232	25	3479	NM_001111283	Intron	74271
54	INS	No
55	IRGM	No
56	LAMP1	No
57	MAP1LC3A	No
58	MAP1LC3B	No
59	MAPK14	No
60	MAPK8	Yes	chr10	49517764	49517788	8	5599	NM_001278547	Intron	3094
	MAPK8	Yes	chr10	49599180	49599436	29	5599	NM_001278547	Intron	84626
61	MTOR	No
62	NFKB1	Yes	chr4	103481464	103481496	11	4790	NM_003998	Intron	58994
63	NPC1	No
64	PIK3C3	Yes	chr18	39572140	39572340	10	5289	NM_002647	Intron	37077
	PIK3C3	Yes	chr18	39591188	39591332	34	5289	NM_002647	Intron	56097
	PIK3C3	Yes	chr18	39604288	39604360	27	5289	NM_002647	Intron	69161
	PIK3C3	Yes	chr18	39605424	39605472	9	5289	NM_002647	Intron	70285
	PIK3C3	Yes	chr18	39606012	39606276	226	5289	NM_002647	Intron	70981
65	PIK3CG	Yes	chr7	106505640	106505768	25	5294	NM_001282426	5'UTR	-19
	PIK3CG	Yes	chr7	106507272	106507464	41	5294	NM_001282426	Intron	1645
	PIK3CG	Yes	chr7	106511528	106511752	127	5294	NM_001282426	Intron	5917
	PIK3CG	Yes	chr7	106524248	106524376	10	5294	NM_001282426	Intron	18589
66	PIK3R4	No
67	PRKAA1	No
68	PTEN	Yes	chr10	89621760	89621856	18	5728	NM_001304718	Upstream	-1387
	PTEN	Yes	chr10	89622328	89622344	9	5728	NM_001304718	Upstream	-859
	PTEN	Yes	chr10	89690024	89690152	12	5728	NM_001304718	Intron	66893
69	RAB24	No
70	RB1	Yes	chr13	48877824	48878000	73	5925	NM_000321	5'UTR	29
	RB1	Yes	chr13	48878720	48878928	99	5925	NM_000321	Intron	941
	RB1	Yes	chr13	48975804	48975908	18	5925	NM_000321	Intron	97973
	RB1	Yes	chr13	48976708	48976828	11	5925	NM_000321	Intron	98885
	RB1	Yes	chr13	48977388	48977524	15	5925	NM_000321	Intron	99573
	RB1	Yes	chr13	49051528	49051688	19	5925	NM_000321	Intron, CDS-Exon	173725
71	RGS19	Yes	chr20	62709388	62709524	26	10287	NM_001039467	Intron	1868
72	RPS6KB1	No
73	SNCA	Yes	chr4	90750784	90751008	66	6622	NM_001146055	Intron	8551
74	SQSTM1	No
75	TGFB1	Yes	chr19	41859740	41859812	9	7040	NM_000660	5'UTR	62
76	TGM2	No
77	TMEM74	No
78	TNF	No
79	TNFSF10	Yes	chr3	172230304	172230432	11	8743	NR_033994	Intron	10929
	TNFSF10	Yes	chr3	172241152	172241184	10	8743	NR_033994	3'UTR	129
80	TP53	No
81	ULK1	No
82	ULK2	No
83	UVRAG	Yes	chr11	75526368	75526496	10	7405	NM_003369	CDS-Exon, 5'UTR	220
	UVRAG	Yes	chr11	75535448	75535496	9	7405	NM_003369	Intron	9260
	UVRAG	Yes	chr11	75585032	75585048	10	7405	NM_003369	Intron	58828
	UVRAG	Yes	chr11	75619800	75619976	35	7405	NM_003369	Intron	93676
	UVRAG	Yes	chr11	75632824	75632920	9	7405	NM_003369	Intron	106660
	UVRAG	Yes	chr11	75651152	75651296	17	7405	NM_003369	Intron	125012
	UVRAG	Yes	chr11	75744936	75744984	11	7405	NM_003369	Intron	218748
	UVRAG	Yes	chr11	75773824	75774096	145	7405	NM_003369	Intron	247748
	UVRAG	Yes	chr11	75836056	75836312	129	7405	NM_003369	Intron	309972
84	W1P11	No

## Sheet: MACS2_SRR1035616
SL. No	Gene	Chromosome	Start	End	Summit	P Score(-log10(P-Value))	Q Score(-log10(Q-Value))	Fold change	Gene Id	Longest Transcript	Overlap Type	Distance to TSS
1	AKT1
2	AMBRA1	chr11	46504638	46504979	46504798	19.1204	17.6261	6.22579	55626	NM_001267782	Intron	110811
3	APP
4	ATG10	chr5	81470010	81470322	81470138	10.3724	9.20165	4.39769	83734	NM_001131028	Intron	202322
5	ATG12
6	ATG16L1
7	ATG16L2
8	ATG3	chr3	112280868	112281253	112281088	10.6427	9.45972	4.158	64422	NM_001278712	Upstream	-250
9	ATG4A
10	ATG4B
11	ATG4C	chr1	63266583	63267086	63267003	7.53939	6.52681	3.49141	84938	NM_032852	Intron	17057
12	ATG4D
13	ATG5	chr6	106773488	106773761	106773584	12.9725	11.6881	4.91159	9474	NM_004849	5'UTR	71
	ATG5	chr6	106720879	106721441	106721221	20.7753	19.233	5.67098	9474	NM_004849	Intron	52535
	ATG5	chr6	106695224	106696015	106695941	11.1416	9.93585	3.50774	9474	NM_004849	Intron	78076
	ATG5	chr6	106692845	106693186	106693047	19.7983	18.2839	4.64319	9474	NM_004849	Intron	80680
	ATG5	chr6	106668233	106668904	106668642	56.7195	54.5051	8.87209	9474	NM_004849	Intron	105127
	ATG5	chr6	106654659	106655292	106655006	56.4493	54.2388	9.63046	9474	NM_004849	Intron	118720
	ATG5	chr6	106634596	106634957	106634737	17.9085	16.4514	2.74534	9474	NM_004849	Intron	138919
14	ATG7	chr3	11330349	11331030	11330558	12.4946	11.2301	4.38645	10533	NM_006395	Intron	16679
15	ATG9A
16	ATG9B
17	BAD
18	BAK1
19	BAX
20	BCL2	chr18	60978799	60979162	60979002	11.8037	10.5685	3.89807	596	NM_000633	Intron	7633
	BCL2	chr18	60848212	60848559	60848322	15.6353	14.2534	5.23883	596	NM_000633	Intron	138228
	BCL2	chr18	60828952	60829440	60829180	28.1668	26.441	4.08935	596	NM_000633	Intron	157417
	BCL2	chr18	60828361	60828627	60828455	10.8669	9.67368	2.6514	596	NM_000633	Intron	158119
	BCL2	chr18	60826949	60827307	60827154	19.1615	17.666	3.31272	596	NM_000633	Intron	159485
21	BCL2L1	chr20	30311478	30311753	30311639	9.08965	7.98525	3.99867	598	NM_001191	Upstream	-959
	BCL2L1	chr20	30293567	30293921	30293707	11.169	9.96184	4.59331	598	NM_001191	Intron	16912
22	BECN1
23	BID
24	BNIP3
25	CASP3
26	CASP8
27	CDKN1B	chr12	12868257	12869149	12868770	27.8378	26.1196	4.7837	1027	NM_004064	Upstream	-1501
28	CDKN2A	chr9	21995050	21996217	21995802	96.2204	93.5301	8.52354	1029	NM_058195	Upstream	-1143
	CDKN2A	chr9	21986080	21986472	21986285	11.8882	10.6492	4.50227	1029	NM_058195	Intron	8214
29	CLN3
30	CTSB	chr8	11718174	11718692	11718416	35.7261	33.849	8.43395	1508	NM_001908	Intron	7213
31	CTSD
32	CTSS
33	CXCR4	chr2	136874574	136874851	136874671	12.2331	10.9791	4.11065	7852	NM_003467	Intron	1013
34	DAPK1	chr9	90132580	90133026	90132885	12.8787	11.5987	5.01145	1612	NM_001288731	Intron	20660
	DAPK1	chr9	90150719	90151241	90150936	12.6327	11.3624	4.65752	1612	NM_001288731	Intron	38837
35	DRAM1	chr12	102270987	102271470	102271229	29.7285	27.9692	7.0485	55332	NM_018370	5'UTR	123
	DRAM1	chr12	102285322	102285654	102285462	10.791	9.60094	4.70662	55332	NM_018370	Intron	14383
36	DRAM2	chr1	111670745	111671163	111670962	14.5826	13.238	4.87246	128338	NM_178454	Intron	11884
37	EIF2AK3	chr2	88906207	88906505	88906360	9.08965	7.98525	3.99867	9451	NM_004836	Intron	20738
	EIF2AK3	chr2	88899537	88899988	88899740	25.7955	24.124	6.42409	9451	NM_004836	Intron	27332
	EIF2AK3	chr2	88861191	88861743	88861373	13.2311	11.9365	4.87932	9451	NM_004836	Intron	65627
38	EIF4G1
39	ESR1	chr6	152011582	152012867	152012420	113.202	110.329	10.4126	2099	NM_001122742	Intron, 5'UTR	593
	ESR1	chr6	152023079	152024500	152024227	38.5507	36.6214	5.65525	2099	NM_001122742	Intron, 5'UTR	12158
	ESR1	chr6	152078578	152079452	152078952	127.709	124.682	11.023	2099	NM_001122742	Intron	67384
	ESR1	chr6	152143684	152144112	152143896	21.6226	20.0567	6.50576	2099	NM_001122742	Intron	132267
	ESR1	chr6	152347510	152347836	152347637	12.473	11.2094	5.46498	2099	NM_001122742	Intron	336042
40	FADD
41	FAS
42	GAA
43	GABARAP
44	GABARAPL1
45	GABARAPL2
46	HDAC1
47	HDAC6
48	HGS
49	HSP90AA1
50	HSPA8	chr11	122932804	122933184	122932975	10.9695	9.77169	4.07144	3312	NM_006597	5'UTR	49
51	HTT	chr4	3079574	3080042	3079846	18.1102	16.6467	5.32283	3064	NM_002111	Intron	3571
	HTT	chr4	3087142	3087390	3087222	15.1736	13.8074	5.64037	3064	NM_002111	Intron	11029
	HTT	chr4	3203784	3204490	3204168	23.4382	21.825	6.83105	3064	NM_002111	Intron	127900
52	IFNG
53	IGF1	chr12	102873095	102873445	102873303	16.2535	14.8504	4.85848	3479	NM_001111283	Intron	1153
	IGF1	chr12	102799844	102800391	102800049	19.5146	18.0088	6.06022	3479	NM_001111283	Intron	74306
54	INS
55	IRGM
56	LAMP1
57	MAP1LC3A
58	MAP1LC3B
59	MAPK14
60	MAPK8	chr10	49545028	49545480	49545238	9.82053	8.67779	4.29553	5599	NM_001278547	Intron	30572
	MAPK8	chr10	49599023	49599641	49599461	17.2652	15.8284	5.41601	5599	NM_001278547	Intron	84650
61	MTOR
62	NFKB1	chr4	103448874	103449163	103449008	9.41688	8.29544	4.01826	4790	NM_003998	Intron	26532
	NFKB1	chr4	103481291	103481548	103481432	14.4323	13.0929	4.41204	4790	NM_003998	Intron	58933
	NFKB1	chr4	103485579	103485901	103485695	12.6373	11.3669	4.14594	4790	NM_003998	Intron	63254
	NFKB1	chr4	103520272	103520537	103520336	10.3343	9.16624	4.26257	4790	NM_003998	Intron	97918
63	NPC1	chr18	21153930	21154254	21154149	8.80316	7.71413	3.99444	4864	NM_000271	Intron	12489
64	PIK3C3	chr18	39590924	39591516	39591289	21.6536	20.0871	6.21449	5289	NM_002647	Intron	56057
	PIK3C3	chr18	39605701	39606671	39606181	134.448	131.345	10.7239	5289	NM_002647	Intron	71023
65	PIK3CG	chr7	106505196	106505556	106505244	7.76361	6.73754	3.11962	5294	NM_001282426	Upstream	-347
	PIK3CG	chr7	106505607	106505930	106505831	10.8085	9.61769	3.61331	5294	NM_001282426	Intron, 5'UTR	45
	PIK3CG	chr7	106511384	106512034	106511655	89.9359	87.3165	10.0639	5294	NM_001282426	Intron	5986
	PIK3CG	chr7	106524116	106524383	106524298	7.96823	6.92962	3.564	5294	NM_001282426	Intron	18526
	PIK3CG	chr7	106535507	106535775	106535548	9.92198	8.7741	4.46776	5294	NM_001282426	Intron	29918
66	PIK3R4	chr3	130406969	130407248	130407075	15.2546	13.8857	5.10449	30849	NM_014602	Intron	58588
67	PRKAA1
68	PTEN	chr10	89622069	89622515	89622228	11.5876	10.3614	3.91434	5728	NM_001304718	Upstream	-903
	PTEN	chr10	89691181	89691558	89691329	10.6433	9.4601	4.05663	5728	NM_001304718	Intron	68174
69	RAB24
70	RB1	chr13	48877565	48878173	48877874	31.5215	29.7257	5.11499	5925	NM_000321	CDS-Exon, 5'UTR	-14
	RB1	chr13	48878564	48879170	48878809	81.426	78.9081	8.86155	5925	NM_000321	Intron	984
	RB1	chr13	48975623	48976010	48975888	12.4026	11.1417	4.07526	5925	NM_000321	Intron	97933
	RB1	chr13	49051296	49051873	49051502	16.2423	14.8394	5.19541	5925	NM_000321	Intron, CDS-Exon	173701
71	RGS19	chr20	62709105	62709625	62709484	19.5932	18.0848	5.94222	10287	NM_001039467	Intron	1959
72	RPS6KB1	chr17	57970250	57970504	57970314	8.06506	7.01911	3.91236	6198	NM_001272042	5'UTR	-30
73	SNCA	chr4	90750609	90751342	90751013	41.1823	39.2055	8.29471	6622	NM_001146055	Intron	8472
74	SQSTM1
75	TGFB1
76	TGM2
77	TMEM74
78	TNF
79	TNFSF10	chr3	172230218	172230490	172230386	6.75957	5.8	3.45877	8743	NR_033994	Intron	10943
	TNFSF10	chr3	172229780	172230117	172229989	6.36262	5.43464	3.38584	8743	NR_033994	Intron	11349
80	TP53
81	ULK1
82	ULK2
83	UVRAG	chr11	75584598	75584891	75584684	10.241	9.07751	4.47127	7405	NM_003369	Intron	58532
	UVRAG	chr11	75619652	75620046	75619859	25.9168	24.2427	6.73741	7405	NM_003369	Intron	93637
	UVRAG	chr11	75651084	75651401	75651219	16.5716	15.1577	5.30754	7405	NM_003369	Intron	125030
	UVRAG	chr11	75744808	75745155	75744917	10.7463	9.55837	4.30595	7405	NM_003369	Intron	218769
	UVRAG	chr11	75773579	75774396	75773974	104.939	102.153	11.6986	7405	NM_003369	Intron	247775
	UVRAG	chr11	75835850	75836674	75836151	92.967	90.3128	11.5827	7405	NM_003369	Intron	310050
84	WIPI1

## Sheet: MACS2_SRR1035617
SL. No	Gene	Chromosome	Start	End	Summit	P Score(-log10(P-Value))	Q Score(-log10(Q-Value))	Fold change	Gene Id
1	AKT1
2	AMBRA1	chr11	46504567	46505010	46504772	24.3342	22.8015	6.82171	55626
3	APP
4	ATG10
5	ATG12
6	ATG16L1
7	ATG16L2
8	ATG3
9	ATG4A
10	ATG4B
11	ATG4C	chr1	63266393	63266939	63266695	10.7833	9.67672	4.32	84938
	ATG4C	chr1	63276489	63276821	63276574	8.83265	7.82367	3.61204	84938
12	ATG4D
13	ATG5	chr6	106722165	106722455	106722357	10.1183	9.04312	3.48718	9474
	ATG5	chr6	106720916	106721485	106721162	27.2822	25.6803	5.90331	9474
	ATG5	chr6	106695241	106696016	106695793	13.5941	12.3734	3.62919	9474
	ATG5	chr6	106692748	106693240	106692971	27.2844	25.6823	5.2071	9474
	ATG5	chr6	106668251	106669035	106668589	45.6174	43.6831	7.18163	9474
	ATG5	chr6	106654696	106655399	106655025	61.6308	59.4762	9.45813	9474
	ATG5	chr6	106634485	106635026	106634707	28.6799	27.0478	3.08748	9474
14	ATG7	chr3	11330484	11331094	11330922	10.3326	9.24754	3.85852	10533
	ATG7	chr3	11342539	11342842	11342708	12.409	11.2335	4.69636	10533
15	ATG9A
16	ATG9B
17	BAD
18	BAK1
19	BAX
20	BCL2	chr18	60979888	60980284	60980060	10.0397	8.96812	3.34107	596
	BCL2	chr18	60978754	60979116	60978959	13.0283	11.8289	3.86473	596
	BCL2	chr18	60860151	60860530	60860309	11.9963	10.8382	4.42804	596
	BCL2	chr18	60848246	60848842	60848448	17.029	15.6935	5.09804	596
	BCL2	chr18	60828933	60829730	60829181	35.5737	33.806	4.3083	596
	BCL2	chr18	60826945	60827351	60827102	22.3855	20.9016	3.33032	596
	BCL2	chr18	60826218	60826477	60826352	13.8753	12.6446	2.71493	596
21	BCL2L1	chr20	30311233	30311838	30311539	13.0386	11.8387	4.57143	598
	BCL2L1	chr20	30293636	30293934	30293760	10.7974	9.69019	4.44444	598
22	BECN1
23	BID	chr22	18250238	18250610	18250475	14.6521	13.3936	5.42986	637
24	BNIP3
25	CASP3
26	CASP8	chr2	202117311	202117607	202117443	11.8144	10.6636	4.36364	841
	CASP8	chr2	202122622	202123451	202123107	62.6818	60.5136	8.60656	841
27	CDKN1B	chr12	12868251	12869139	12868795	25.9653	24.3933	4.31978	1027
	CDKN1B	chr12	12869809	12870182	12870028	9.15249	8.12555	2.65193	1027
28	CDKN2A	chr9	21995074	21996171	21995788	115.204	112.47	9.12114	1029
	CDKN2A	chr9	21985918	21986295	21986060	11.7307	10.5831	4.44444	1029
29	CLN3
30	CTSB	chr8	11718175	11718670	11718443	44.5217	42.6036	9.2517	1508
31	CTSD
32	CTSS	chr1	150738155	150738420	150738237	8.97369	7.95723	3.66102	1520
33	CXCR4	chr2	136874591	136874854	136874695	9.02236	8.00192	3.24324	7852
34	DAPK1	chr9	90112422	90112700	90112600	9.77132	8.71291	3.8488	1612
	DAPK1	chr9	90132677	90133002	90132920	13.6525	12.4297	5.17857	1612
	DAPK1	chr9	90150801	90151260	90151018	17.3392	15.9943	5.44118	1612
	DAPK1	chr9	90175185	90175540	90175414	11.3486	10.2179	4.53782	1612
	DAPK1	chr9	90228285	90228583	90228351	7.05994	6.15817	3.58744	1612
	DAPK1	chr9	90228667	90228925	90228845	9.65921	8.60692	4.22907	1612
35	DRAM1	chr12	102270987	102271545	102271285	22.9384	21.4402	5.83587	55332
36	DRAM2	chr1	111670670	111671317	111671097	21.1278	19.6763	5.43353	128338
37	EIF2AK3	chr2	88927265	88927560	88927316	7.16869	6.25998	3.4375	9451
	EIF2AK3	chr2	88906295	88906640	88906534	10.6007	9.50228	4.04181	9451
	EIF2AK3	chr2	88899450	88900039	88899823	22.454	20.9684	5.69733	9451
	EIF2AK3	chr2	88861207	88861582	88861413	17.4329	16.0854	5.11182	9451
38	EIF4G1
39	ESR1	chr6	152011550	152012878	152012464	126.016	123.171	10.2918	2099
	ESR1	chr6	152023231	152024633	152024218	31.9468	30.2484	5.00763	2099
	ESR1	chr6	152078527	152079554	152078983	110.882	108.192	9.91453	2099
	ESR1	chr6	152143665	152144126	152143894	19.5021	18.0949	6.05578	2099
	ESR1	chr6	152347526	152347823	152347694	9.8681	8.80455	4.58333	2099
40	FADD
41	FAS
42	GAA
43	GABARAP
44	GABARAPL1
45	GABARAPL2
46	HDAC1
47	HDAC6
48	HGS
49	HSP90AA1	chr14	102605862	102606225	102606098	12.8973	11.7031	4.52297	3320
	HSP90AA1	chr14	102553347	102553817	102553583	13.5235	12.3055	4.32432	3320
50	HSPA8	chr11	122932880	122933294	122933076	11.9507	10.7943	4.30556	3312
51	HTT	chr4	3079573	3079986	3079750	43.8989	41.9902	8.90323	3064
	HTT	chr4	3087021	3087276	3087152	10.1719	9.09401	4.57711	3064
	HTT	chr4	3203980	3204410	3204217	25.7847	24.2172	7.51092	3064
52	IFNG
53	IGF1	chr12	102872820	102873453	102873271	11.1635	10.0406	3.7883	3479
	IGF1	chr12	102799917	102800421	102800159	21.2541	19.7993	6.3745	3479
54	INS
55	IRGM
56	LAMP1
57	MAP1LC3A
58	MAP1LC3B
59	MAPK14
60	MAPK8	chr10	49545117	49545439	49545291	13.9551	12.7213	5.02024	5599
	MAPK8	chr10	49599045	49599588	49599221	19.1126	17.7163	5.77778	5599
61	MTOR
62	NFKB1	chr4	103485524	103485876	103485686	15.7984	14.5014	4.62428	4790
63	NPC1	chr18	21153893	21154325	21154110	8.00826	7.04691	3.77682	4864
64	PIK3C3	chr18	39591009	39591521	39591211	30.6366	28.9641	7.32203	5289
	PIK3C3	chr18	39604158	39604431	39604224	12.3108	11.139	2.82081	5289
	PIK3C3	chr18	39605729	39606598	39606137	153.548	150.424	10.7944	5289
65	PIK3CG	chr7	106505478	106505892	106505690	13.1663	11.9613	3.83178	5294
	PIK3CG	chr7	106507284	106507585	106507438	11.3617	10.2305	2.89617	5294
	PIK3CG	chr7	106511365	106512014	106511686	108.918	106.249	10.4265	5294
	PIK3CG	chr7	106524154	106524403	106524328	10.9182	9.80602	4.05405	5294
66	PIK3R4	chr3	130406942	130407334	130407136	11.2775	10.1498	4.28044	30849
67	PRKAA1
68	PTEN	chr10	89689930	89690201	89690081	7.70885	6.76468	3.23353	5728
	PTEN	chr10	89691272	89691535	89691360	13.145	11.9406	4.21053	5728
69	RAB24
70	RB1	chr13	48877610	48878242	48877861	34.5631	32.8143	5.31646	5925
	RB1	chr13	48878572	48879161	48878846	82.787	80.3849	8.81141	5925
	RB1	chr13	48975510	48976075	48975864	13.4312	12.2162	3.97022	5925
	RB1	chr13	48977290	48977544	48977453	10.182	9.1036	3.50515	5925
	RB1	chr13	49051344	49051890	49051693	10.6397	9.5397	3.9604	5925
71	RGS19	chr20	62709091	62709786	62709421	21.4045	19.9458	6.13139	10287
72	RPS6KB1
73	SNCA	chr4	90750540	90751296	90750901	51.6771	49.6536	8.87701	6622
74	SQSTM1
75	TGFB1
76	TGM2
77	TMEM74
78	TNF
79	TNFSF10	chr3	172230240	172230589	172230381	11.3259	10.196	4.40945	8743
80	TP53
81	ULK1
82	ULK2
83	UVRAG	chr11	75584541	75584845	75584678	10.7833	9.67672	4.32	7405
	UVRAG	chr11	75619584	75620154	75619907	25.4064	23.8479	6.30915	7405
	UVRAG	chr11	75632839	75633256	75632964	10.3237	9.23907	4.04332	7405
	UVRAG	chr11	75651041	75651417	75651220	10.6155	9.51634	4.14815	7405
	UVRAG	chr11	75744677	75745118	75744872	14.8409	13.576	4.84429	7405
	UVRAG	chr11	75773537	75774388	75773962	127.999	125.134	12.4955	7405
	UVRAG	chr11	75835846	75836598	75836224	114.553	111.825	12.332	7405
84	W1P11
