# Supplementary material for: Transcriptional and epigenetic modulation of autophagy promotes EBV oncoprotein EBNA3C induced B-cell survival
Source: Cell Death Dis. 2018 May 22;9(6):605. doi: 10.1038/s41419-018-0668-9 (PMC5964191; doi:10.1038/s41419-018-0668-9)
Supplement: Supplementary file 12 — Table S4 [file 41419_2018_668_MOESM12_ESM.xlsx]

## Sheet: pics_autophagy_203
Sl. No.	Gene	Peak identified	Chromosome	Start	End	Score	FDR	Gene Id	Gene Symbol	Longest Transcript	Overlap Type	Distance to TSS
1	AKT1	No
2	AMBRA1	No
3	APP	No
4	ATG10	No
5	ATG12	No
6	ATG16L1	No
7	ATG16L2	No
8	ATG3	No
9	ATG4A	No
10	ATG4B	No
11	ATG4C	No
12	ATG4D	No
13	ATG5	Yes	chr6	106634312	106634408	20		9474	ATG5	NM_004849	3'UTR	139335
14	ATG7	No
15	ATG9A	No
16	ATG9B	No
17	BAD	No
18	BAK1	No
19	BAX	No
20	BCL2	Yes	chr18	60808724	60808796	21		596	BCL2	NM_000633	Intron	177853
	BCL2	Yes	chr18	60817588	60817804	32		596	BCL2	NM_000633	Intron	168917
	BCL2	Yes	chr18	60830280	60830432	38		596	BCL2	NM_000633	Intron	156257
21	BCL2L1	No
22	BECN1	No
23	BID	No
24	BNIP3	No
25	CASP3	No
26	CASP8	No
27	CDKN1B	No
28	CDKN2A	No
29	CLN3	No
30	CTSB	Yes	chr8	11718864	11718914	33		1508	CTSB	NM_001908	Intron	6757
31	CTSD	No
32	CTSS	No
33	CXCR4	No
34	DAPK1	No
35	DRAM1	No
36	DRAM2	No
37	EIF2AK3	Yes	chr2	88914760	88914872	40		9451	EIF2AK3	NM_004836	Intron	12278
38	EIF4G1	No
39	ESR1	No
40	FADD	No
41	FAS	No
42	GAA	No
43	GABARAP	No
44	GABARAPL1	No
45	GABARAPL2	No
46	HDAC1	No
47	HDAC6	No
48	HGS	No
49	HSP90AA1	No
50	HSPA8	No
51	HTT	No
52	IFNG	No
53	IGF1	No
54	INS	No
55	IRGM	No
56	LAMP1	No
57	MAP1LC3A	No
58	MAP1LC3B	No
59	MAPK14	No
60	MAPK8	No
61	MTOR	Yes	chr1	11288039	11288077	26		2475	MTOR	NM_004958	Intron	34550
62	NFKB1	No
63	NPC1	No
64	PIK3C3	No
65	PIK3CG	No
66	PIK3R4	No
67	PRKAA1	No
68	PTEN	No
69	RAB24	No
70	RB1	No
71	RGS19	No
72	RPS6KB1	No
73	SNCA	No
74	SQSTM1	No
75	TGFB1	No
76	TGM2	No
77	TMEM74	No
78	TNF	No
79	TNFSF10	No
80	TP53	No
81	ULK1	No
82	ULK2	No
83	UVRAG	No
84	W1P11	No
	SERP1	No
	SIL1	No
	SLC17A2	No
	SREBF1	No
	SYVN1	No
	TCP1	No
	TOR1A	No
	TRIB3	No
	TYMS	No
	UBE2G2	No
	UBXN4	No
	UFD1L	No
	UGGT1	No
	UHRF1	No
	USP14	No
	VCP	No
	VIMP	No
	XBP1	No
	DDIT3	No
	PPP1R15A	No
	MDM2	No
	E2F1	Yes	chr20	32268234	32268290	20		1869	E2F1	NM_005225	Intron	5948
	HSPA1B	No
	HSPA2	No
	HSPA4	No
	HSPA4L	No
	HSPA5	No
	HSPH1	No
	DNAJB9	No
	MAPK9	No
	NFKB1	No
	ACTB	No
	B2M	No
	GAPDH	No
	HPRT1	No
	RPLPO	No

## Sheet: pics_autophagy_204
Sl. No.	Gene	Peak identified	Chromosome	Start	End	Score	FDR	Gene Id	Gene Symbol	Longest Transcript	Overlap Type	Distance to TSS
1	AKT1	No
2	AMBRA1	No
3	APP	No
4	ATG10	No
5	ATG12	No
6	ATG16L1	No
7	ATG16L2	No
8	ATG3	No
9	ATG4A	No
10	ATG4B	No
11	ATG4C	No
12	ATG4D	No
13	ATG5	No
14	ATG7	No
15	ATG9A	No
16	ATG9B	No
17	BAD	No
18	BAK1	No
19	BAX	No
20	BCL2	No
21	BCL2L1	No
22	BECN1	No
23	BID	No
24	BNIP3	No
25	CASP3	No
26	CASP8	No
27	CDKN1B	No
28	CDKN2A	No
29	CLN3	No
30	CTSB	No
31	CTSD	No
32	CTSS	No
33	CXCR4	No
34	DAPK1	No
35	DRAM1	No
36	DRAM2	No
37	EIF2AK3	No
38	EIF4G1	No
39	ESR1	No
40	FADD	No
41	FAS	No
42	GAA	No
43	GABARAP	No
44	GABARAPL1	No
45	GABARAPL2	No
46	HDAC1	No
47	HDAC6	No
48	HGS	No
49	HSP90AA1	No
50	HSPA8	No
51	HTT	No
52	IFNG	No
53	IGF1	No
54	INS	No
55	IRGM	No
56	LAMP1	No
57	MAP1LC3A	No
58	MAP1LC3B	No
59	MAPK14	No
60	MAPK8	No
61	MTOR	No
62	NFKB1	No
63	NPC1	No
64	PIK3C3	No
65	PIK3CG	No
66	PIK3R4	No
67	PRKAA1	No
68	PTEN	No
69	RAB24	No
70	RB1	No
71	RGS19	No
72	RPS6KB1	No
73	SNCA	No
74	SQSTM1	No
75	TGFB1	No
76	TGM2	No
77	TMEM74	No
78	TNF	No
79	TNFSF10	No
80	TP53	No
81	ULK1	No
82	ULK2	No
83	UVRAG	No
84	W1P11	No
	MDM2	No
	E2F1	No
	HSPA1B	No
	HSPA2	No
	HSPA4	No
	HSPA4L	No
	HSPA5	No
	HSPH1	No
	DNAJB9	No
	MAPK9	No
	ACTB	No
	B2M	No
	GAPDH	No
	HPRT1	No
	RPLPO	No

## Sheet: macs_autophagy_203
Sl. No.	Gene	Peak identified	Chromosome	Start	End	Summit	P score	Q score	Fold change	Gene Id	Gene Symbol	Longest Transcript	Overlap Type	Distance to TSS
1	AKT1	No
2	AMBRA1	No
3	APP	No
4	ATG10	No
5	ATG12	No
6	ATG16L1	No
7	ATG16L2	No
8	ATG3	No
9	ATG4A	No
10	ATG4B	No
11	ATG4C	No
12	ATG4D	No
13	ATG5	No
14	ATG7	No
15	ATG9A	No
16	ATG9B	No
17	BAD	No
18	BAK1	No
19	BAX	No
20	BCL2	Yes	chr18	60830028	60830709	60830258	15.6672	12.9474	4.17695	596	BCL2	NM_000633	Intron	156245
	BCL2	Yes	chr18	60989867	60990399	60990146	17.4689	14.491	6.42887	596	BCL2	NM_000633	Upstream	-3520
21	BCL2L1	No
22	BECN1	No
23	BID	Yes	chr22	18225409	18225712	18225529	16.7375	13.8606	7.90107	637	BID	NM_001244567	Intron	31871
24	BNIP3	No
25	CASP3	No
26	CASP8	No
27	CDKN1B	No
28	CDKN2A	No
29	CLN3	No
30	CTSB	Yes	chr8	11718625	11719196	11718891	16.7514	13.8722	4.80386	1508	CTSB	NM_001908	Intron	6736
31	CTSD	No
32	CTSS	No
33	CXCR4	No
34	DAPK1	No
35	DRAM1	No
36	DRAM2	No
37	EIF2AK3	No
38	EIF4G1	No
39	ESR1	No
40	FADD	No
41	FAS	No
42	GAA	No
43	GABARAP	No
44	GABARAPL1	No
45	GABARAPL2	No
46	HDAC1	No
47	HDAC6	No
48	HGS	No
49	HSP90AA1	No
50	HSPA8	No
51	HTT	No
52	IFNG	No
53	IGF1	No
54	INS	No
55	IRGM	No
56	LAMP1	No
57	MAP1LC3A	No
58	MAP1LC3B	No
59	MAPK14	No
60	MAPK8	No
61	MTOR	Yes	chr1	11287774	11288402	11288009	18.0209	14.9734	5.81865	2475	MTOR	NM_004958	Intron	34520
62	NFKB1	No
63	NPC1	No
64	PIK3C3	No
65	PIK3CG	No
66	PIK3R4	No
67	PRKAA1	No
68	PTEN	No
69	RAB24	No
70	RB1	No
71	RGS19	No
72	RPS6KB1	No
73	SNCA	No
74	SQSTM1	No
75	TGFB1	No
76	TGM2	No
77	TMEM74	No
78	TNF	No
79	TNFSF10	No
80	TP53	No
81	ULK1	No
82	ULK2	No
83	UVRAG	No
84	W1P11	No

## Sheet: macs_autophagy_204
Sl.No.	Gene	Peak identified	Chromosome	Start	End	Summit	P score	Q score	Fold change	Gene Id	Gene Symbol	Longest Transcript	Overlap Type	Distance to TSS
1	AKT1	No
2	AMBRA1	No
3	APP	No
4	ATG10	No
5	ATG12	No
6	ATG16L1	Yes	chr2	234176322	234176727	234176452	15.9554	13.2907	5.79743	55054	ATG16L1	NM_017974	Intron	16307
7	ATG16L2	No
8	ATG3	No
9	ATG4A	No
10	ATG4B	No
11	ATG4C	No
12	ATG4D	No
13	ATG5	No
14	ATG7	No
15	ATG9A	No
16	ATG9B	No
17	BAD	No
18	BAK1	No
19	BAX	No
20	BCL2	Yes	chr18	60865549	60866663	60866116	23.0414	19.6647	5.64016	596	BCL2	NM_000633	Intron	120507
21	BCL2L1	No
22	BECN1	No
23	BID	No
24	BNIP3	No
25	CASP3	No
26	CASP8	No
27	CDKN1B	No
28	CDKN2A	No
29	CLN3	Yes	chr16	28505838	28506383	28506101	15.8034	13.1596	5.73607	1201	CLN3	NM_001042432	Upstream	-2487
30	CTSB	No
31	CTSD	No
32	CTSS	No
33	CXCR4	No
34	DAPK1	No
35	DRAM1	No
36	DRAM2	No
37	EIF2AK3	No
38	EIF4G1	No
39	ESR1	No
40	FADD	No
41	FAS	No
42	GAA	Yes	chr17	78073753	78074321	78073877	15.7834	13.1427	6.88478	2548	GAA	NM_001079804	Upstream	-1318
43	GABARAP	No
44	GABARAPL1	No
45	GABARAPL2	No
46	HDAC1	No
47	HDAC6	No
48	HGS	No
49	HSP90AA1	No
50	HSPA8	No
51	HTT	No
52	IFNG	No
53	IGF1	No
54	INS	No
55	IRGM	No
56	LAMP1	No
57	MAP1LC3A	No
58	MAP1LC3B	No
59	MAPK14	No
60	MAPK8	No
61	MTOR	No
62	NFKB1	No
63	NPC1	Yes	chr18	21119699	21120150	21119898	16.2665	13.5607	5.92417	4864	NPC1	NM_000271	Intron, CDS-Exon	46657
64	PIK3C3	No
65	PIK3CG	No
66	PIK3R4	No
67	PRKAA1	No
68	PTEN	No
69	RAB24	No
70	RB1	No
71	RGS19	No
72	RPS6KB1	No
73	SNCA	No
74	SQSTM1	Yes	chr5	179246510	179247506	179246862	16.6499	13.8925	5.33444	8878	SQSTM1	NM_001142298	Intron	13620
75	TGFB1	No
76	TGM2	No
77	TMEM74	No
78	TNF	No
79	TNFSF10	No
80	TP53	No
81	ULK1	No
82	ULK2	No
83	UVRAG	Yes	chr11	75521312	75521654	75521466	15.585	12.9694	4.97595	7405	UVRAG	NM_003369	Upstream	-4729
84	W1P11	No
