# Supplementary material for: Transcriptional and epigenetic modulation of autophagy promotes EBV oncoprotein EBNA3C induced B-cell survival
Source: Cell Death Dis. 2018 May 22;9(6):605. doi: 10.1038/s41419-018-0668-9 (PMC5964191; doi:10.1038/s41419-018-0668-9)
Supplement: Supplementary file 13 — Table S5 [file 41419_2018_668_MOESM13_ESM.xlsx]

## Sheet: K4me3 PICS 07 AUTOPHAGY
Sl. No.	Gene	Peak identified	Chromosome	Start	End	Score	Gene Id	Longest Transcript	Overlap Type	Distance to TSS
1	AKT1	No
2	AMBRA1	Yes	chr11	46614940	46614988	24	55626	NM_001267782	Intron	655
3	APP	No	chr5	115176584	115176600	23	9140	NM_004707	Intron	956
4	ATG10	No	chr2	234160880	234161008	21	55054	NM_017974	Intron	727
5	ATG12	Yes	chr5	115176584	115176600	23	9140	NM_004707	Intron	956
	ATG12	Yes	chr5	115178576	115178656	31	9140	NM_004707	Upstream	-1068
6	ATG16L1	Yes	chr2	234160880	234161008	21	55054	NM_017974	Intron	727
7	ATG16L2	Yes	chr11	72525904	72526064	24	89849	NM_033388	Intron	533
8	ATG3	Yes	chr3	112281048	112281080	22	64422	NM_001278712	Upstream	-254
9	ATG4A	No
10	ATG4B	No
11	ATG4C	No
12	ATG4D	No	chr1	150738000	150738160	21	1520	NM_001199739	Intron	353
13	ATG5	Yes	chr6	106772944	106773104	36	9474	NM_004849	Intron	671
14	ATG7	No
15	ATG9A	Yes	chr2	220093472	220093568	25	79065	NR_104255	Intron	890
	ATG9A	Yes	chr2	220094640	220094800	24	79065	NR_104255	Upstream	-310
16	ATG9B	No	chr17	7145337	7145436	22	11337	NM_007278	Intron	367
17	BAD	Yes	chr11	64037920	64037992	30	572	NM_004322	Intron	14220
18	BAK1	No
19	BAX	Yes	chr19	49458524	49458612	21	581	NM_001291431	Intron	451
20	BCL2	Yes	chr18	60981780	60981828	22	596	NM_000633	Intron	4809
	BCL2	Yes	chr18	60984868	60984940	32	596	NM_000633	Intron	1709
	BCL2	Yes	chr18	60985952	60986000	27	596	NM_000633	5'UTR	637
21	BCL2L1	No
22	BECN1	No	chr16	75599816	75599928	27	11345	NM_007285	Upstream	-377
23	BID	Yes	chr22	18260778	18260858	22	637	NM_001244567	Upstream	-3387
24	BNIP3	No	chrX	48659348	48659516	21	10013	NM_006044	Upstream	-1055
25	CASP3	Yes	chr4	185569296	185569424	34	836	NM_032991	Intron	1269
	CASP3	Yes	chr4	185571104	185571296	39	836	NM_032991	Upstream	-571
26	CASP8	No	chr7	44835716	44835828	27	5478	NM_021130	Upstream	-463
27	CDKN1B	Yes	chr12	12870683	12870827	33	1027	NM_004064	CDS-Exon, 5'UTR	551
	CDKN1B	Yes	chr12	12872325	12872443	28	1027	NM_004064	Intron	2180
28	CDKN2A	No	chr22	19466160	19466276	33	7353	NM_001035247	Intron	520
29	CLN3	No	chr14	102551944	102551960	20	3320	NM_001017963	Intron	54134
30	CTSB	No	chr11	122932544	122932592	25	3312	NM_006597	Intron	475
31	CTSD	No
32	CTSS	Yes	chr1	150738000	150738160	21	1520	NM_001199739	Intron	353
33	CXCR4	No
34	DAPK1	No
35	DRAM1	No	chr1	11321872	11321934	25	2475	NM_004958	Intron	705
36	DRAM2	No	chr18	39535844	39535908	42	5289	NM_002647	Intron	713
37	EIF2AK3	Yes	chr2	88926072	88926104	20	9451	NM_004836	Intron	1006
38	EIF4G1	No	chr5	176731312	176731344	21	53917	NM_001031677	Upstream	-583
39	ESR1	No
40	FADD	Yes	chr11	70049528	70049752	21	8772	NM_003824	CDS-Exon, 5'UTR	371
	FADD	Yes	chr11	70050256	70050336	23	8772	NM_003824	Intron	1027
41	FAS	Yes	chr10	90751792	90751840	25	355	NM_152872	Intron	1528
	FAS	Yes	chr10	90752736	90752768	27	355	NM_152872	Intron	2464
42	GAA	No
43	GABARAP	Yes	chr17	7145337	7145436	22	11337	NM_007278	Intron	367
44	GABARAPL1	No
45	GABARAPL2	Yes	chr16	75599816	75599928	27	11345	NM_007285	Upstream	-377
46	HDAC1	No
47	HDAC6	Yes	chrX	48659348	48659516	21	10013	NM_006044	Upstream	-1055
48	HGS	No	chr14	92572224	92572384	21	4287	NM_001127696	Intron	661
49	HSP90AA1	Yes	chr14	102551944	102551960	20	3320	NM_001017963	Intron	54134
50	HSPA8	Yes	chr11	122931752	122931800	38	3312	NM_006597	Intron	1267
	HSPA8	Yes	chr11	122932544	122932592	25	3312	NM_006597	Intron	475
	HSPA8	Yes	chr11	122934064	122934128	29	3312	NM_006597	Upstream	-1053
51	HTT	No	chr3	5232137	5232178	39	9695	NM_014674	Intron	2798
52	IFNG	No	chr3	150264960	150265056	58	83939	NM_032025	Intron	434
53	IGF1	No
54	INS	No
55	IRGM	No	chr9	102860424	102860488	23	23071	NM_015051	Intron	878
56	LAMP1	No
57	MAP1LC3A	No	chr15	42566200	42566232	29	2595	NM_198141	Upstream	-150
58	MAP1LC3B	No	chr16	56967172	56967300	35	9709	NM_001010989	Intron	1234
59	MAPK14	Yes	chr6	35996816	35996944	28	1432	NM_001315	Intron	1426
60	MAPK8	No
61	MTOR	Yes	chr1	11321872	11321934	25	2475	NM_004958	Intron	705
62	NFKB1	Yes	chr4	103423680	103423840	24	4790	NM_003998	Intron	1274
63	NPC1	Yes	chr18	21166074	21166106	23	4864	NM_000271	Intron	491
64	PIK3C3	Yes	chr18	39535844	39535908	42	5289	NM_002647	Intron	713
65	PIK3CG	No
66	PIK3R4	Yes	chr3	130465704	130465752	24	30849	NM_014602	Upstream	-32
67	PRKAA1	No
68	PTEN	Yes	chr10	89621616	89621728	22	5728	NM_001304718	Upstream	-1523
	PTEN	Yes	chr10	89622544	89622752	23	5728	NM_001304718	Upstream	-547
	PTEN	Yes	chr10	89624480	89624544	41	5728	NM_001304718	Intron	1317
69	RAB24	Yes	chr5	176731312	176731344	21	53917	NM_001031677	Upstream	-583
70	RB1	No	chr11	64051876	64051940	22	572	NM_004322	5'UTR	268
71	RGS19	No
72	RPS6KB1	No
73	SNCA	No	chr3	47516668	47516748	36	22937	NM_012235	Intron	737
74	SQSTM1	No
75	TGFB1	No
76	TGM2	No	chr3	150263232	150263360	23	27230	NM_014445	Intron	1132
77	TMEM74	No
78	TNF	No	chr6	108278336	108278464	27	11231	NM_007214	Intron	1082
79	TNFSF10	No	chr5	138533520	138533648	30	64374	NM_001037633	Intron	481
80	TP53	Yes	chr17	7591944	7592094	20	7157	NM_001126114	Upstream	-1151
81	ULK1	No
82	ULK2	No
83	UVRAG	Yes	chr11	75522088	75522120	23	7405	NM_003369	Upstream	-4108
84	W1P11	No	chr21	46221172	46221188	30	7327	NM_003343	Intron	571

## Sheet: K4me3 MACS 07 AUTOPHAGY
Sl. No.	Gene	Peak identified	Chromosome	Start	End	Summit	P score	Q score	Fold change	Gene Id	Longest Transcript	Overlap Type	Distance to TSS
1	AKT1	Yes	chr14	105247037	105247303	105247058	19.229	16.7949	9.34352	207	NM_001014432	Intron	14910
2	AMBRA1	Yes	chr11	46614774	46615161	46614903	18.5818	16.2205	5.8746	55626	NM_001267782	Intron	652
3	APP	No
4	ATG10	No
5	ATG12	No
6	ATG16L1	Yes	chr2	234160766	234161186	234160973	17.2194	15.0224	5.53242	55054	NM_017974	Intron	759
7	ATG16L2	No	chr6	106772606	106773544	106772927	15.5668	13.5655	5.49026	9474	NM_004849	Intron, 5'UTR	620
8	ATG3	No
9	ATG4A	No
10	ATG4B	No	chr8	11724777	11725268	11725021	17.0733	14.8922	6.44607	1508	NM_001908	Intron	624
11	ATG4C	No	chr1	150737895	150738277	150738100	20.183	17.6446	6.00267	1520	NM_001199739	Intron, 5'UTR	347
12	ATG4D	Yes	chr19	10654554	10655368	10655111	15.6178	13.6106	6.37334	84971	NM_032885	Intron, CDS-Exon, 5'UTR	391
13	ATG5	Yes	chr6	106772606	106773544	106772927	15.5668	13.5655	5.49026	9474	NM_004849	Intron, 5'UTR	620
14	ATG7	Yes	chr3	11314151	11315156	11314584	37.7893	34.1113	9.52167	10533	NM_006395	Intron	643
15	ATG9A	Yes	chr2	220094571	220094918	220094705	15.9982	13.9437	4.68225	79065	NR_104255	Upstream	-334
16	ATG9B	No
17	BAD	Yes	chr11	64037681	64038281	64038095	17.7975	15.53	5.467	572	NM_004322	Intron, CDS-Exon	14195
	BAD	Yes	chr11	64052258	64052794	64052512	20.4535	17.8887	6.2439	572	NM_004322	Upstream	-350
18	BAK1	Yes	chr6	33547196	33547706	33547409	18.0708	15.7707	5.83677	578	NM_001188	Intron	619
19	BAX	No	chr12	58087911	58089004	58088178	22.4178	19.8595	7.76466	10956	NM_001261423	Intron, CDS-Exon, 5'UTR	719
20	BCL2	No	chr20	5107658	5108933	5107844	16.6936	14.7927	5.77297	5111	NM_002592	Upstream	-1027
21	BCL2L1	No	chr12	53689318	53690001	53689718	23.7687	21.059	6.07849	5204	NM_002624	Intron, CDS-Exon, 5'UTR	424
22	BECN1	Yes	chr17	40975565	40976280	40975886	24.1745	21.2276	8.08619	8678	NM_003766	Intron, CDS-Exon, 5'UTR	411
23	BID	No	chr19	11546436	11547335	11546858	24.921	22.0737	7.19424	5589	NM_001001329	Intron, CDS-Exon, 5'UTR	807
24	BNIP3	No
25	CASP3	No	chr3	128369231	128369654	128369445	18.3869	16.2975	5.95228	6184	NM_002950	Intron, CDS-Exon, 5'UTR	277
26	CASP8	Yes	chr2	202098254	202099081	202098501	17.7681	15.5025	4.89872	841	NM_001080124	Intron, 5'UTR	501
27	CDKN1B	No	chr2	136499469	136500473	136500140	17.3491	15.3758	5.7197	23190	NM_014607	Intron, CDS-Exon, 5'UTR	782
28	CDKN2A	No	chr2	128848773	128849663	128849128	23.8992	21.1725	6.67354	56886	NM_020120	Intron, CDS-Exon, 5'UTR	464
29	CLN3	Yes	chr16	28502526	28503218	28502985	15.4119	13.4303	5.73811	1201	NM_001042432	Intron, CDS-Exon	751
30	CTSB	Yes	chr8	11724777	11725268	11725021	17.0733	14.8922	6.44607	1508	NM_001908	Intron	624
31	CTSD	No
32	CTSS	Yes	chr1	150737895	150738277	150738100	20.183	17.6446	6.00267	1520	NM_001199739	Intron, 5'UTR	347
33	CXCR4	No	chr1	11321631	11322193	11321910	19.3694	16.9219	6.85985	2475	NM_004958	Intron	696
34	DAPK1	No
35	DRAM1	No
36	DRAM2	No
37	EIF2AK3	No
38	EIF4G1	No
39	ESR1	No
40	FADD	Yes	chr11	70049476	70049841	70049623	17.0302	14.8522	5.6035	8772	NM_003824	CDS-Exon, 5'UTR	389
	FADD	Yes	chr11	70050018	70050749	70050342	20.3078	17.7585	6.19215	8772	NM_003824	Intron	1114
41	FAS	No	chr5	138533252	138533945	138533460	29.403	26.0783	8.70822	64374	NM_001037633	Intron	467
42	GAA	No	chr12	132379223	132379761	132379532	25.446	22.3845	7.76456	8408	NM_003565	Intron, CDS-Exon, 5'UTR	213
43	GABARAP	No	chr11	75527059	75527778	75527192	15.4702	13.481	3.65676	7405	NM_003369	Intron	1206
44	GABARAPL1	No
45	GABARAPL2	No
46	HDAC1	Yes	chr1	32758158	32758650	32758394	17.8547	15.5804	5.61849	3065	NM_004964	Intron	696
47	HDAC6	Yes	chrX	48659213	48659750	48659501	20.4591	17.8936	7.55358	10013	NM_006044	Upstream	-1006
48	HGS	Yes	chr17	79651312	79651756	79651536	19.0245	16.615	5.887	9146	NM_004712	Intron	572
49	HSP90AA1	No
50	HSPA8	No
51	HTT	Yes	chr4	3182306	3182792	3182550	17.118	14.9307	8.9819	3064	NM_002111	Intron, CDS-Exon	106312
52	IFNG	No
53	IGF1	No
54	INS	No
55	IRGM	No
56	LAMP1	No
57	MAP1LC3A	Yes	chr20	33145855	33146330	33146131	19.2957	16.8543	8.49146	84557	NM_181509	Intron	11404
58	MAP1LC3B	No
59	MAPK14	No	chr12	69202054	69202307	69202165	15.723	13.9292	5.14214	4193	NM_002392	Intron, CDS-Exon, 5'UTR	228
60	MAPK8	No
61	MTOR	Yes	chr1	11321631	11322193	11321910	19.3694	16.9219	6.85985	2475	NM_004958	Intron	696
	MTOR	Yes	chr1	11322917	11323268	11323140	20.4119	17.851	7.10628	2475	NM_004958	Upstream	-484
62	NFKB1	No	chr9	128002952	128003508	128003287	20.5922	18.2489	5.08996	3309	NM_005347	Intron, CDS-Exon	436
63	NPC1	No
64	PIK3C3	Yes	chr18	39535538	39536254	39535773	18.1808	15.8683	5.46716	5289	NM_002647	Intron	733
65	PIK3CG	No
66	PIK3R4	No	chr19	49403437	49404051	49403730	21.6683	18.971	7.04185	4924	NM_006184	Intron, 5'UTR	437
67	PRKAA1	No
68	PTEN	No
69	RAB24	No	chr12	53689435	53690136	53689635	18.3568	16.0228	5.28357	5204	NM_002624	Intron, CDS-Exon	550
70	RB1	No	chr15	101816901	101817626	101817090	23.8406	21.1197	7.33192	55829	NM_203472	Intron, CDS-Exon, 5'UTR	462
71	RGS19	No	chr19	11546504	11547458	11546959	22.6207	19.8249	7.23217	5589	NM_001001329	Intron, CDS-Exon, 5'UTR	903
72	RPS6KB1	No	chr3	128368041	128368974	128368730	16.341	14.2442	5.35725	6184	NM_002950	Intron	1212
73	SNCA	No	chr3	47516347	47517064	47516865	23.7891	20.8813	6.95675	22937	NM_012235	Intron	740
74	SQSTM1	Yes	chr5	179233355	179233730	179233482	18.4158	16.0754	5.96293	8878	NM_001142298	Intron, 5'UTR	154
75	TGFB1	No	chr11	64051563	64052130	64051943	15.0322	13.3126	5.15335	572	NM_004322	Intron, CDS-Exon, 5'UTR	330
76	TGM2	No	chr3	150264642	150265410	150265047	21.3778	18.7098	4.85315	27230	NM_014445	Upstream	-598
77	TMEM74	Yes	chr8	109799272	109799725	109799480	17.4196	15.1941	8.28889	157753	NM_153015	Intron, 5'UTR	272
78	TNF	No
79	TNFSF10	No
80	TP53	No	chr19	49458184	49459128	49458410	21.3935	18.9571	6.9326	581	NM_001291431	Intron, 5'UTR	539
81	ULK1	Yes	chr12	132379223	132379761	132379532	25.446	22.3845	7.76456	8408	NM_003565	Intron, CDS-Exon, 5'UTR	213
82	ULK2	No
83	UVRAG	Yes	chr11	75527059	75527778	75527192	15.4702	13.481	3.65676	7405	NM_003369	Intron	1206
84	W1P11	No	chr2	136500111	136501085	136500288	21.8575	19.1403	5.87813	23190	NM_014607	Intron	1409

## Sheet: K4me3 PICS 08 AUTOPHAGY
Sl. No.	Gene	Peak identified	Chromosome	Start	End	Score	Gene Id	Longest Transcript	Overlap Type	Distance to TSS						Gene Name
1	AMBRA1	Yes	chr11	46615092	46615244	37	55626	NM_001267782	Intron	451						AKT1
2	APP	No	chr5	115178576	115178656	31	9140	NM_004707	Upstream	-1068						AMBRA1
3	ATG10	No	chr11	72525904	72526064	24	89849	NM_033388	Intron	533						APP
4	ATG12	No														ATG10
5	ATG16L1	No														ATG12
6	ATG16L2	Yes	chr11	72525816	72525976	63	89849	NM_033388	Intron	445						ATG16L1
7	ATG3	Yes	chr3	112281200	112281376	28	64422	NM_001278712	Upstream	-478						ATG16L2
8	ATG4A	No														ATG3
9	ATG4B	No														ATG4A
10	ATG4C	No														ATG4B
11	ATG4D	Yes	chr19	10654908	10654944	28	84971	NM_032885	CDS-Exon	356						ATG4C
12	ATG5	Yes	chr6	106773216	106773296	22	9474	NM_004849	Intron	439						ATG4D
13	ATG7	Yes	chr3	11314369	11314407	29	10533	NM_006395	Intron	378						ATG5
14	ATG9A	Yes	chr2	220093632	220093664	31	79065	NR_104255	Intron	762						ATG7
15	ATG9B	No														ATG9A
16	BAD	Yes	chr11	64051876	64051940	22	572	NM_004322	5'UTR	268						ATG9B
	BAD	Yes	chr11	64052560	64052712	23	572	NM_004322	Upstream	-460						BAD
17	BAK1	No														BAK1
18	BAX	No	chr2	118846760	118846776	25	51141	NM_016133	Intron	718						BAX
19	BCL2	Yes	chr18	60985788	60985868	27	596	NM_000633	CDS-Exon	785						BCL2
20	BCL2L1	Yes	chr20	30311034	30311138	22	598	NM_001191	Upstream	-430						BCL2L1
21	BECN1	Yes	chr17	40975804	40975940	35	8678	NM_003766	Intron, CDS-Exon, 5'UTR	461						BECN1
22	BID	Yes	chr22	18260514	18260578	26	637	NM_001244567	Upstream	-3115						BID
23	BNIP3	No														BNIP3
24	CASP3	Yes	chr4	185569168	185569232	22	836	NM_032991	Intron	1429						CASP3
25	CASP8	No	chr7	44837472	44837552	21	5478	NM_021130	Intron	1277						CASP8
26	CDKN1B	Yes	chr12	12870476	12870580	24	1027	NM_004064	5'UTR	324						CDKN1B
27	CDKN2A	No	chr22	19467700	19467772	27	7353	NM_001035247	Upstream	-998						CDKN2A
28	CLN3	Yes	chr16	28502960	28502976	32	1201	NM_001042432	Intron	655						CLN3
29	CTSB	No	chr11	122934064	122934128	29	3312	NM_006597	Upstream	-1053						CTSB
30	CTSD	No														CTSD
31	CTSS	No														CTSS
32	CXCR4	No														CXCR4
33	DAPK1	No														DAPK1
34	DRAM1	Yes	chr12	102272264	102272312	23	55332	NM_018370	Intron	1183						DRAM1
35	DRAM2	Yes	chr1	111683280	111683344	44	128338	NM_178454	Upstream	-474						DRAM2
36	EIF2AK3	Yes	chr2	88927768	88927800	26	9451	NM_004836	Upstream	-690						EIF2AK3
37	EIF4G1	Yes	chr3	184033248	184033280	25	1981	NM_198244	Intron	981						EIF4G1
38	ESR1	No														ESR1
39	FADD	Yes	chr11	70049560	70049640	21	8772	NM_003824	CDS-Exon, 5'UTR	331						FADD
	FADD	Yes	chr11	70050080	70050208	29	8772	NM_003824	Intron	875						FAS
40	FAS	Yes	chr10	90749984	90750176	20	355	NM_152872	Upstream	-208						GAA
41	GAA	Yes	chr17	78075648	78075728	26	2548	NM_001079804	Intron	333						GABARAP
42	GABARAP	Yes	chr17	7145336	7145520	37	11337	NM_007278	Intron	325						GABARAPL1
43	GABARAPL1	No	chr11	75522088	75522120	23	7405	NM_003369	Upstream	-4108						GABARAPL2
44	GABARAPL2	Yes	chr16	75600528	75600576	28	11345	NM_007285	Intron	303						HDAC1
45	HDAC1	Yes	chr1	32757962	32758066	24	3065	NM_004964	Intron	306						HDAC6
	HDAC1	Yes	chr1	32758424	32758480	20	3065	NM_004964	Intron	744						HGS
46	HDAC6	No														HSP90AA1
47	HGS	Yes	chr17	79650256	79650320	35	9146	NM_004712	Upstream	-674						HSPA8
	HGS	Yes	chr17	79651672	79651736	22	9146	NM_004712	Intron	742						HTT
48	HSP90AA1	Yes	chr14	102552960	102553024	31	3320	NM_001017963	Intron	53094						IFNG
	HSP90AA1	Yes	chr14	102553864	102553960	22	3320	NM_001017963	Intron	52174						IGF1
	HSP90AA1	Yes	chr14	102605696	102605808	29	3320	NM_001017963	CDS-Exon, 5'UTR	334						INS
49	HSPA8	Yes	chr11	122932624	122932688	20	3312	NM_006597	Intron	387						IRGM
	HSPA8	Yes	chr11	122933656	122933736	28	3312	NM_006597	Upstream	-653						LAMP1
50	HTT	No	chr3	150263232	150263360	23	83939	NM_032025	Upstream	-1278						MAP1LC3A
51	IFNG	No	chr2	88926072	88926104	20	9451	NM_004836	Intron	1006						MAP1LC3B
52	IGF1	No														MAPK14
53	INS	No	chr1	236443952	236444016	23	56605		Genic	1355						MAPK8
54	IRGM	No														MTOR
55	LAMP1	Yes	chr13	113951776	113951872	23	3916	NM_005561	Intron, CDS-Exon	355						NFKB1
56	MAP1LC3A	No														NPC1
57	MAP1LC3B	Yes	chr16	87426112	87426144	23	81631	NM_022818	Intron	327						PIK3C3
58	MAPK14	Yes	chr6	35995836	35996028	59	1432	NM_001315	CDS-Exon, 5'UTR	478						PIK3CG
59	MAPK8	No														PIK3R4
60	MTOR	No														PRKAA1
61	NFKB1	Yes	chr4	103423040	103423104	30	4790	NM_003998	Intron	586						PTEN
62	NPC1	Yes	chr18	21166152	21166248	22	4864	NM_000271	Intron	381						RAB24
	NPC1	Yes	chr18	21166584	21166700	21	4864	NM_000271	Upstream	-61						RB1
63	PIK3C3	Yes	chr18	39535384	39535520	26	5289	NM_002647	Intron	289						RGS19
64	PIK3CG	No	chr17	79603424	79603552	21	55666	NM_017921	Intron	691						RPS6KB1
65	PIK3R4	No	chr12	58088004	58088196	25	10956	NM_001261423	Intron, CDS-Exon	362						SNCA
65	PRKAA1	No														SQSTM1
67	PTEN	Yes	chr10	89621688	89621752	40	5728	NM_001304718	Upstream	-1475						TGFB1
	PTEN	Yes	chr10	89622704	89622752	45	5728	NM_001304718	Upstream	-467						TGM2
	PTEN	Yes	chr10	89624624	89624720	28	5728	NM_001304718	Intron	1477						TMEM74
68	RAB24	Yes	chr5	176730384	176730480	26	53917	NM_001031677	5'UTR	313						TNF
69	RB1	Yes	chr13	48878144	48878320	21	5925	NM_000321	Intron, CDS-Exon	349						TNFSF10
70	RGS19	No														TP53
71	RPS6KB1	Yes	chr17	57970892	57971004	34	6198	NM_001272042	Intron	541						ULK1
72	SNCA	No														ULK2
73	SQSTM1	Yes	chr5	179232480	179232640	25	8878	NM_001142298	Upstream	-828						UVRAG
74	TGFB1	No														WIPI1
75	TGM2	No	chr3	150264960	150265056	58	27230	NM_014445	Upstream	-580
76	TMEM74	No
77	TNF	Yes	chr6	31543544	31543620	39	7124	NM_000594	CDS-Exon	238
	TNF	Yes	chr6	31545024	31545088	22	7124	NM_000594	CDS-Exon	1712
78	TNFSF10	No
79	TP53	No	chr20	30311034	30311138	22	598	NM_001191	Upstream	-430
80	ULK1	No
82	ULK2	No
83	UVRAG	Yes	chr11	75528232	75528280	21	7405	NM_003369	Intron	2044
84	W1P11	No	chr2	136500464	136500528	45	23190	NM_014607	Intron	1307

## Sheet: K4me3 MACS 08 AUTOPHAGY
Sl.No.	Gene	Peak identified	Chromosome	Start	End	Summit	P score	Q score	Fold change	Gene Id	Longest Transcript	Overlap Type	Distance to TSS
1	AKT1	Yes	chr14	105260713	105261665	105261132	19.5403	17.316	6.55787	207	NM_001014432	Intron	891
2	AMBRA1	Yes	chr11	46614886	46615535	46615191	25.8995	22.9409	7.55367	55626	NM_001267782	Intron, 5'UTR	409
3	APP	No	chr2	234160766	234161186	234160973	17.2194	15.0224	5.53242	55054	NM_017974	Intron	759
4	ATG10	No
5	ATG12	No
6	ATG16L1	Yes	chr2	234160323	234161193	234160976	19.789	17.5383	6.31561	55054	NM_017974	Intron, CDS-Exon, 5'UTR	541
7	ATG16L2	Yes	chr11	72524194	72524828	72524357	18.0687	16.0164	4.46359	89849	NM_033388	Upstream	-940
	ATG16L2	Yes	chr11	72525556	72526289	72525911	19.312	17.1171	4.60601	89849	NM_033388	Intron, CDS-Exon	471
8	ATG3	No	chr17	40975565	40976280	40975886	24.1745	21.2276	8.08619	8678	NM_003766	Intron, CDS-Exon, 5'UTR	411
9	ATG4A	No	chr16	28502526	28503218	28502985	15.4119	13.4303	5.73811	1201	NM_001042432	Intron, CDS-Exon	751
10	ATG4B	No
11	ATG4C	Yes	chr1	63249470	63250254	63249657	20.0611	17.7794	6.95752	84938	NM_032852	Intron, 5'UTR	85
12	ATG4D	Yes	chr19	10654558	10655308	10654762	16.1354	14.2967	6.41407	84971	NM_032885	Intron, CDS-Exon, 5'UTR	363
13	ATG5	Yes	chr6	106772734	106773588	106773393	17.6232	15.6197	6.6906	9474	NM_004849	Intron, 5'UTR	534
14	ATG7	Yes	chr3	11314107	11315084	11314463	23.0798	20.4472	7.41637	10533	NM_006395	Intron, 5'UTR	585
15	ATG9A	Yes	chr2	220093328	220093996	220093720	19.6687	17.4306	5.1321	79065	NR_104255	Intron	748
16	ATG9B	Yes	chr7	150710923	150711417	150711272	16.1466	14.3069	7.57027	285973	NM_173681	Intron, 3'UTR	10416
	ATG9B	Yes	chr7	150725518	150726253	150725647	19.0756	16.9077	7.14006	285973	NM_173681	Upstream	-4299
17	BAD	Yes	chr11	64037635	64038318	64038144	16.42	14.5508	4.9093	572	NM_004322	Intron, CDS-Exon, 3'UTR	14200
	BAD	Yes	chr11	64051563	64052130	64051943	15.0322	13.3126	5.15335	572	NM_004322	Intron, CDS-Exon, 5'UTR	330
18	BAK1	Yes	chr6	33547159	33547985	33547612	28.3902	25.163	6.65845	578	NM_001188	Intron, 5'UTR	498
19	BAX	Yes	chr19	49458184	49459128	49458410	21.3935	18.9571	6.9326	581	NM_001291431	Intron, 5'UTR	539
20	BCL2	No
21	BCL2L1	Yes	chr20	30262977	30263659	30263424	20.0598	17.7793	7.59618	598	NM_001191	Intron	47338
	BCL2L1	Yes	chr20	30310896	30311243	30311106	15.1258	13.3975	4.1883	598	NM_001191	Upstream	-413
22	BECN1	Yes	chr17	40975549	40976268	40975885	41.3369	37.3877	11.9421	8678	NM_003766	Intron, CDS-Exon, 5'UTR	425
23	BID	No	chr6	32146534	32146933	32146784	15.9211	14.1042	4.65983	6048	NM_006913	Intron	571
24	BNIP3	No
25	CASP3	No
26	CASP8	Yes	chr2	202098214	202099178	202098767	19.1495	16.9742	5.7903	841	NM_001080124	Intron, 5'UTR	530
27	CDKN1B	No	chr22	19466011	19466487	19466363	17.9559	15.9155	5.16106	7353	NM_001035247	Intron	489
28	CDKN2A	Yes	chr9	21993506	21994338	21994173	15.4657	13.7004	5.05415	1029	NM_058195	Intron, CDS-Exon, 5'UTR	568
29	CLN3	Yes	chr16	28502741	28503292	28502951	20.7858	18.4198	6.69477	1201	NM_001042432	Intron, CDS-Exon	607
30	CTSB	No
31	CTSD	No
32	CTSS	No
33	CXCR4	No	chr1	11322917	11323268	11323140	20.4119	17.851	7.10628	2475	NM_004958	Upstream	-484
34	DAPK1	No	chr18	39535538	39536254	39535773	18.1808	15.8683	5.46716	5289	NM_002647	Intron	733
35	DRAM1	No
36	DRAM2	No
37	EIF2AK3	No
38	EIF4G1	Yes	chr3	184032624	184033496	184033335	17.7093	15.6969	5.70631	1981	NM_198244	Intron	777
39	ESR1	No	chr8	109799272	109799725	109799480	17.4196	15.1941	8.28889	157753	NM_153015	Intron, 5'UTR	272
40	FADD	Yes	chr11	70049420	70050736	70049646	22.337	19.7878	6.93765	8772	NM_003824	Intron, CDS-Exon, 5'UTR	809
41	FAS	No
42	GAA	Yes	chr17	78075393	78076145	78075742	29.3913	26.069	8.92913	2548	NM_001079804	Intron, 5'UTR	414
43	GABARAP	Yes	chr17	7145164	7145690	7145470	26.3361	23.3272	5.97813	11337	NM_007278	Intron, CDS-Exon, 5'UTR	326
44	GABARAPL1	Yes	chr12	10365154	10365822	10365588	19.517	17.2963	7.57098	23710	NM_031412	Intron, CDS-Exon, 5'UTR	-1
45	GABARAPL2	No
46	HDAC1	Yes	chr1	32757823	32758705	32757942	21.2932	18.8679	6.38835	3065	NM_004964	Intron	556
47	HDAC6	No
48	HGS	Yes	chr17	79649975	79650581	79650311	20.2325	17.9302	5.75012	9146	NM_004712	Upstream	-684
	HGS	Yes	chr17	79651190	79652096	79651717	19.2375	17.0514	5.5591	9146	NM_004712	Intron	681
49	HSP90AA1	Yes	chr14	102606255	102607030	102606334	15.6878	13.8974	5.39286	3320	NM_001017963	Upstream	-556
50	HSPA8	No
51	HTT	No
52	IFNG	No	chr3	150264642	150265410	150265047	21.3778	18.7098	4.85315	83939	NM_032025	Intron	452
53	IGF1	No
54	INS	No
55	IRGM	No
56	LAMP1	Yes	chr13	113951590	113952132	113951823	15.3744	13.6182	5.72268	3916	NM_005561	Intron, CDS-Exon, 5'UTR	392
57	MAP1LC3A	Yes	chr20	33145949	33146356	33146171	21.5729	19.1135	10.4189	84557	NM_181509	Intron	11464
58	MAP1LC3B	Yes	chr16	87426493	87427055	87426681	20.6839	18.3294	6.4863	81631	NM_022818	Intron	973
59	MAPK14	Yes	chr6	35995644	35996542	35995973	21.699	19.2268	5.48578	1432	NM_001315	Intron, CDS-Exon, 5'UTR	639
60	MAPK8	Yes	chr10	49515087	49515790	49515313	18.6624	16.5419	6.56194	5599	NM_001278547	Intron	756
61	MTOR	Yes	chr1	11321892	11322550	11322223	23.5834	20.8935	8.28755	2475	NM_004958	Intron, 5'UTR	387
62	NFKB1	No
63	NPC1	Yes	chr18	21165429	21166849	21166220	18.482	16.3836	5.44099	4864	NM_000271	Intron, CDS-Exon, 5'UTR	442
64	PIK3C3	Yes	chr18	39535227	39536106	39535876	16.6936	14.7927	5.77297	5289	NM_002647	Intron, CDS-Exon, 5'UTR	503
65	PIK3CG	No	chr17	79603248	79603994	79603495	22.6207	19.8249	7.23217	55666	NM_017921	Intron, CDS-Exon, 5'UTR	558
66	PIK3R4	No	chr12	58087890	58089022	58088143	23.5455	20.6615	7.21839	10956	NM_001261423	Intron, CDS-Exon, 5'UTR	718
67	PRKAA1	Yes	chr5	40797431	40797947	40797782	19.9021	17.6382	6.89068	5562	NM_006251	Intron	608
68	PTEN	No
69	RAB24	Yes	chr5	176730276	176730702	176730567	17.2169	15.2582	4.94	53917	NM_001031677	CDS-Exon, 5'UTR	256
70	RB1	Yes	chr13	48877340	48877770	48877550	15.9671	14.146	5.64483	5925	NM_000321	Upstream	-328
	RB1	Yes	chr13	48878049	48878671	48878198	17.6826	15.673	5.99764	5925	NM_000321	Intron, CDS-Exon	477
71	RGS19	No
72	RPS6KB1	Yes	chr17	57970854	57971292	57971069	18.4315	16.3371	5.82109	6198	NM_001272042	Intron	666
73	SNCA	No
74	SQSTM1	Yes	chr5	179232341	179232883	179232592	17.1126	15.1655	5.78015	8878	NM_001142298	Upstream	-776
75	TGFB1	Yes	chr19	41858258	41859396	41859037	16.741	14.8354	4.61438	7040	NM_000660	Intron, CDS-Exon, 5'UTR	1011
76	TGM2	No	chr5	138533010	138533838	138533380	27.9522	24.7136	7.75338	64374	NM_001037633	Intron	641
77	TMEM74	No
78	TNF	No
79	TNFSF10	Yes	chr3	172240830	172241252	172241045	20.6907	18.3344	7.02585	8743	NR_033994	Intron, 3'UTR	256
80	TP53	No
81	ULK1	Yes	chr12	132380520	132381160	132381009	15.9629	14.1424	6.97681	8408	NM_003565	Intron	1561
82	ULK2	No
83	UVRAG	No	chr21	46220786	46221445	46221218	20.7949	18.1921	5.93111	7327	NM_003343	Intron	636
84	W1P11	No
