# Supplementary material for: Transcriptional and epigenetic modulation of autophagy promotes EBV oncoprotein EBNA3C induced B-cell survival
Source: Cell Death Dis. 2018 May 22;9(6):605. doi: 10.1038/s41419-018-0668-9 (PMC5964191; doi:10.1038/s41419-018-0668-9)
Supplement: Supplementary file 14 — Table S6 [file 41419_2018_668_MOESM14_ESM.xlsx]

## Sheet: Autophagy 09 MACS
Sl. No.	Gene	Peak identified	Chromosome	Start	End	Summit	P score	Q score	Fold change	Gene Id	Longest Transcript	Overlap Type	Distance to TSS
1	AKT1	Yes	chr14	105261115	105261613	105261396	18.0936	16.36	7.11936	207	NM_001014432	Intron	716
2	AMBRA1	Yes	chr11	46614710	46615476	46614961	19.8292	17.9753	7.26678	55626	NM_001267782	Intron, 5'UTR	526
3	APP	No
4	ATG10	Yes	chr5	81267287	81267629	81267462	21.9873	19.9838	7.36769	83734	NM_001131028	Upstream	-386
	ATG10	Yes	chr5	81267844	81268465	81268095	30.1341	27.5517	9.00495	83734	NM_001131028	Intron, 5'UTR	310
5	ATG12	Yes	chr5	115176856	115177483	115177059	18.506	16.744	5.9962	9140	NM_004707	Intron, CDS-Exon, 5'UTR	379
6	ATG16L1	Yes	chr2	234160382	234161200	234160524	16.0945	14.498	6.39532	55054	NM_017974	Intron, CDS-Exon, 5'UTR	574
7	ATG16L2	Yes	chr11	72525546	72526257	72525770	17.8783	16.1602	4.83378	89849	NM_033388	Intron, CDS-Exon	450
8	ATG3	Yes	chr3	112279627	112280367	112279918	17.9953	16.2686	5.53339	64422	NM_001278712	Intron, CDS-Exon	813
9	ATG4A	No
10	ATG4B	Yes	chr2	242576747	242577100	242576868	21.5661	19.5912	6.81981	23192	NM_178326	5'UTR	-104
11	ATG4C	Yes	chr1	63249513	63250544	63249954	18.3286	16.5794	6.80421	84938	NM_032852	Intron, 5'UTR	251
12	ATG4D	Yes	chr19	10654583	10655318	10654961	33.4361	30.6152	10.9965	84971	NM_032885	Intron, CDS-Exon, 5'UTR	380
13	ATG5	Yes	chr6	106772636	106773598	106773407	29.7799	27.226	9.58705	9474	NM_004849	Intron, 5'UTR	578
14	ATG7	Yes	chr3	11314106	11314845	11314378	53.4704	49.4394	14.1795	10533	NM_006395	Intron, 5'UTR	465
15	ATG9A	Yes	chr2	220093379	220094267	220093808	17.0648	15.4018	5.34821	79065	NR_104255	Intron, 3'UTR	587
16	ATG9B	No
17	BAD	Yes	chr11	64051664	64052083	64051937	15.5801	14.0186	5.80765	572	NM_004322	CDS-Exon, 5'UTR	303
18	BAK1	Yes	chr6	33547207	33547835	33547588	21.6899	19.707	6.69413	578	NM_001188	Intron, 5'UTR	549
19	BAX	Yes	chr19	49458188	49459179	49458458	40.3385	37.031	10.2369	581	NM_001291431	Intron, 5'UTR	566
20	BCL2	Yes	chr18	60986453	60986856	60986616	17.0094	15.3513	4.43476	596	NM_000633	5'UTR	-41
21	BCL2L1	Yes	chr20	30310521	30311287	30310909	25.5795	23.3217	6.92896	598	NM_001191	5'UTR	-248
22	BECN1	Yes	chr17	40975624	40976293	40976047	32.8728	30.0932	11.028	8678	NM_003766	Intron, CDS-Exon, 5'UTR	375
23	BID	Yes	chr22	18260114	18261244	18260574	22.1503	20.1351	5.03346	637	NM_001244567	Upstream	-3248
24	BNIP3	No
25	CASP3	Yes	chr4	185570881	185571449	185571039	21.8593	19.8649	5.87866	836	NM_032991	Upstream	-536
26	CASP8	Yes	chr2	202098321	202098952	202098684	24.7339	22.538	8.57061	841	NM_001080124	Intron, 5'UTR	470
27	CDKN1B	Yes	chr12	12870363	12871070	12870565	20.4697	18.5721	3.81338	1027	NM_004064	CDS-Exon, 5'UTR	512
28	CDKN2A	Yes	chr9	21994790	21995264	21995084	19.5283	17.6958	5.91985	1029	NM_058195	Upstream	-537
29	CLN3	Yes	chr16	28503391	28503707	28503542	24.935	22.7245	7.56513	1201	NM_001042432	5'UTR	74
30	CTSB	No
31	CTSD	No
32	CTSS	No
33	CXCR4	No
34	DAPK1	No
35	DRAM1	Yes	chr12	102270970	102271960	102271709	22.5015	20.4631	6.65995	55332	NM_018370	Intron, CDS-Exon, 5'UTR	360
36	DRAM2	Yes	chr1	111682975	111683630	111683458	16.2042	14.6009	4.64684	128338	NM_178454	Upstream	-464
37	EIF2AK3	Yes	chr2	88927443	88927933	88927587	19.1021	17.2988	5.28424	9451	NM_004836	Upstream	-594
38	EIF4G1	Yes	chr3	184032576	184033492	184033225	29.7493	27.1986	8.0289	1981	NM_198244	Intron	751
39	ESR1	No
40	FADD	Yes	chr11	70049361	70050193	70049568	49.6288	45.7852	10.8664	8772	NM_003824	Intron, CDS-Exon, 5'UTR	508
	FADD	Yes	chr11	70050255	70050716	70050517	19.4799	17.6507	6.04787	8772	NM_003824	Intron	1216
41	FAS	Yes	chr10	90750558	90751803	90750878	19.6365	17.7969	4.53247	355	NM_152872	Intron, CDS-Exon, 5'UTR	892
42	GAA	Yes	chr17	78075361	78075909	78075537	18.2241	16.4824	7.91236	2548	NM_001079804	Intron, 5'UTR	280
43	GABARAP	No
44	GABARAPL1	No
45	GABARAPL2	No
46	HDAC1	Yes	chr1	32757051	32757439	32757227	20.33	18.4419	6.87704	3065	NM_004964	Upstream	-463
	HDAC1	Yes	chr1	32757738	32758482	32757901	24.09	21.9387	7.62493	3065	NM_004964	Intron, CDS-Exon, 5'UTR	402
47	HDAC6	Yes	chrX	48660548	48660853	48660661	15.5473	13.9886	6.54615	10013	NM_006044	Intron, 5'UTR	213
48	HGS	Yes	chr17	79651189	79652050	79651419	22.1219	20.1094	6.52534	9146	NM_004712	Intron	657
49	HSP90AA1	Yes	chr14	102553676	102554328	102553823	15.0002	13.4798	4.8973	3320	NM_001017963	Intron	52084
	HSP90AA1	Yes	chr14	102606298	102607328	102606486	31.9172	29.2067	9.26971	3320	NM_001017963	Upstream	-727
50	HSPA8	Yes	chr11	122933393	122934480	122933788	39.902	36.6311	6.09652	3312	NM_006597	Upstream	-893
51	HTT	Yes	chr4	3076842	3077243	3077015	22.7419	20.687	5.26431	3064	NM_002111	Intron	805
52	IFNG	No
53	IGF1	Yes	chr12	102877626	102878316	102877878	19.3714	17.5503	6.86071	3479	NM_001111283	Upstream	-3548
54	INS	No
55	IRGM	No
56	LAMP1	Yes	chr13	113951622	113952141	113951853	25.5526	23.297	8.94944	3916	NM_005561	Intron, CDS-Exon, 5'UTR	412
57	MAP1LC3A	Yes	chr20	33145868	33146284	33146065	17.1682	15.4985	9.01226	84557	NM_181509	Intron	11388
58	MAP1LC3B	No
59	MAPK14	Yes	chr6	35995687	35996561	35996333	23.3182	21.2223	6.47897	1432	NM_001315	Intron, CDS-Exon, 5'UTR	670
60	MAPK8	No
61	MTOR	Yes	chr1	11321883	11322542	11322292	26.2735	23.9674	9.02703	2475	NM_004958	Intron, 5'UTR	396
62	NFKB1	Yes	chr4	103422816	103423297	103423065	26.7151	24.3768	6.19152	4790	NM_003998	Intron, 5'UTR	570
63	NPC1	Yes	chr18	21165904	21166267	21166076	16.3119	14.7006	5.9428	4864	NM_000271	Intron, CDS-Exon	496
	NPC1	Yes	chr18	21166502	21166907	21166680	28.0045	25.5747	8.36543	4864	NM_000271	5'UTR	-123
64	PIK3C3	Yes	chr18	39535197	39536035	39535793	18.1594	16.4216	7.38007	5289	NM_002647	Intron, CDS-Exon, 5'UTR	453
65	PIK3CG	No
66	PIK3R4	Yes	chr3	130465100	130465684	130465301	22.5571	20.5148	8.82035	30849	NM_014602	Intron, 5'UTR	304
67	PRKAA1	No
68	PTEN	Yes	chr10	89622410	89623031	89622625	17.8157	16.1018	3.96269	5728	NM_001304718	Upstream	-475
69	RAB24	Yes	chr5	176731065	176731488	176731270	18.358	16.6065	5.79501	53917	NM_001031677	Upstream	-531
70	RB1	Yes	chr13	48877389	48877801	48877613	22.5761	20.5329	7.21446	5925	NM_000321	Upstream	-288
	RB1	Yes	chr13	48878096	48878780	48878555	21.2898	19.3346	6.89167	5925	NM_000321	Intron, CDS-Exon	555
71	RGS19	No
72	RPS6KB1	Yes	chr17	57970492	57971232	57970915	15.9656	14.3783	5.80155	6198	NM_001272042	Intron, CDS-Exon, 5'UTR	455
73	SNCA	No
74	SQSTM1	Yes	chr5	179247951	179248533	179248304	25.2687	23.0337	7.14727	8878	NM_001142298	Intron	14854
75	TGFB1	Yes	chr19	41857735	41858396	41858108	16.4914	14.8681	4.93122	7040	NM_000660	Intron	1773
76	TGM2	No
77	TMEM74	No
78	TNF	No
79	TNFSF10	Yes	chr3	172240874	172241310	172241081	19.26	17.4464	8.75902	8743	NR_033994	Intron, 3'UTR	205
80	TP53	Yes	chr17	7589967	7590794	7590310	33.7809	30.9383	5.72798	7157	NM_001126114	Intron, 5'UTR	488
	TP53	Yes	chr17	7589061	7589347	7589187	19.7726	17.9236	4.29599	7157	NM_001126114	Intron	1664
81	ULK1	No
82	ULK2	No
83	UVRAG	Yes	chr11	75526386	75526865	75526571	15.071	13.5456	4.10134	7405	NM_003369	Intron, CDS-Exon, 5'UTR	413
84	W1P11	No

## Sheet: Autophagy 10 MACS
Sl. No.	Gene	Peak identified	Chromosome	Start	End	Summit	P score	Q score	Fold change	Gene Id	Longest Transcript	Overlap Type	Distance to TSS
1	AKT1	Yes	chr14	105260940	105261731	105261361	26.2433	24.2044	8.76262	207	NM_001014432	Intron	745
2	AMBRA1	Yes	chr11	46614677	46615536	46615333	20.8492	19.1361	7.73433	55626	NM_001267782	Intron, 5'UTR	513
3	APP	Yes	chr21	27541635	27542483	27541866	21.2892	19.5498	7.27696	351	NM_001136131	Intron	1387
4	ATG10	Yes	chr5	81267394	81267649	81267499	15.5325	14.1317	5.78793	83734	NM_001131028	Upstream	-323
	ATG10	Yes	chr5	81267855	81268561	81268079	43.1032	40.0256	11.0502	83734	NM_001131028	Intron, 5'UTR	364
5	ATG12	Yes	chr5	115176858	115177547	115177435	15.9993	14.571	5.65741	9140	NM_004707	Intron, CDS-Exon, 5'UTR	346
6	ATG16L1	Yes	chr2	234160353	234161276	234160542	18.5696	16.9914	6.52341	55054	NM_017974	Intron, CDS-Exon, 5'UTR	597
7	ATG16L2	Yes	chr11	72524764	72525386	72525213	17.5722	16.0532	4.41973	89849	NM_033388	Upstream	-376
8	ATG3	Yes	chr3	112279644	112280379	112279835	19.5694	17.9319	5.79601	64422	NM_001278712	Intron, CDS-Exon, 5'UTR	799
9	ATG4A	No
10	ATG4B	Yes	chr2	242576642	242577026	242576796	21.3148	19.5737	6.39601	23192	NM_178326	Upstream	-193
11	ATG4C	Yes	chr1	63249482	63250242	63249953	22.293	20.4926	8.17277	84938	NM_032852	Intron, 5'UTR	85
12	ATG4D	Yes	chr19	10654567	10655247	10654860	42.6826	39.6294	11.9472	84971	NM_032885	Intron, CDS-Exon, 5'UTR	337
13	ATG5	Yes	chr6	106772899	106773574	106773329	38.3396	35.5493	11.7854	9474	NM_004849	Intron, 5'UTR	459
14	ATG7	Yes	chr3	11314097	11314801	11314384	54.2485	50.5658	13.5878	10533	NM_006395	Intron, 5'UTR	439
15	ATG9A	Yes	chr2	220093476	220094338	220093753	22.0648	20.2789	5.94169	79065	NR_104255	Intron, 3'UTR	503
	ATG9A	Yes	chr2	220094636	220095131	220094790	21.2278	19.4922	5.80965	79065	NR_104255	Upstream	-473
16	ATG9B	No
17	BAD	Yes	chr11	64052274	64052898	64052431	22.9679	21.1277	6.82776	572	NM_004322	Upstream	-410
18	BAK1	Yes	chr6	33547185	33547960	33547570	29.6304	27.3853	7.16284	578	NM_001188	Intron, 5'UTR	498
19	BAX	Yes	chr19	49458176	49459043	49458421	47.5248	44.1916	11.0236	581	NM_001291431	Intron, 5'UTR	492
20	BCL2	Yes	chr18	60828639	60828951	60828778	18.1427	16.5894	4.20521	596	NM_000633	Intron	157818
	BCL2	Yes	chr18	60986422	60986933	60986718	15.0954	13.7199	3.97151	596	NM_000633	5'UTR	-64
21	BCL2L1	Yes	chr20	30262972	30263596	30263274	21.3597	19.6161	7.97428	598	NM_001191	Intron	47372
	BCL2L1	Yes	chr20	30310695	30311315	30310986	29.973	27.7072	7.58139	598	NM_001191	Upstream	-349
22	BECN1	Yes	chr17	40975637	40976349	40976006	37.8341	35.0765	11.2626	8678	NM_003766	Intron, CDS-Exon, 5'UTR	340
23	BID	Yes	chr22	18260074	18260886	18260604	18.0613	16.5127	4.25187	637	NM_001244567	Upstream	-3049
24	BNIP3	No
25	CASP3	Yes	chr4	185569851	185570472	185570264	15.9706	14.544	4.77286	836	NM_032991	Intron	468
	CASP3	Yes	chr4	185570886	185571491	185571149	29.1012	26.8889	6.73096	836	NM_032991	Upstream	-559
26	CASP8	Yes	chr2	202098250	202099057	202098638	26.2433	24.2044	8.76262	841	NM_001080124	Intron, 5'UTR	487
	CASP8	Yes	chr2	202122968	202123666	202123324	15.3043	13.9167	6.64205	841	NM_001080124	Intron	25151
27	CDKN1B	Yes	chr12	12870349	12871664	12870518	21.1931	19.4606	3.97421	1027	NM_004064	Intron, CDS-Exon, 5'UTR	802
28	CDKN2A	Yes	chr9	21993506	21994358	21994259	16.124	14.6886	5.28111	1029	NM_058195	Intron, CDS-Exon, 5'UTR	558
29	CLN3	Yes	chr16	28502678	28503276	28502971	20.9605	19.2408	6.27116	1201	NM_001042432	Intron, CDS-Exon	646
	CLN3	Yes	chr16	28503424	28503727	28503563	16.7673	15.2948	5.50877	1201	NM_001042432	5'UTR	48
30	CTSB	No
31	CTSD	No
32	CTSS	No
33	CXCR4	No
34	DAPK1	Yes	chr9	90112630	90113633	90113318	22.4067	20.5992	6.32195	1612	NM_001288731	Intron	988
35	DRAM1	Yes	chr12	102270888	102271994	102271626	21.1429	19.413	5.91082	55332	NM_018370	Intron, CDS-Exon, 5'UTR	336
36	DRAM2	Yes	chr1	111682017	111682350	111682126	22.4379	20.629	5.18946	128338	NM_178454	Intron	655
	DRAM2	Yes	chr1	111682934	111683596	111683151	20.2746	18.5958	4.91971	128338	NM_178454	Upstream	-427
37	EIF2AK3	Yes	chr2	88925999	88926929	88926230	17.6803	16.1552	4.9733	9451	NM_004836	Intron, CDS-Exon, 5'UTR	630
	EIF2AK3	Yes	chr2	88927408	88927732	88927533	19.3247	17.7022	5.24103	9451	NM_004836	Upstream	-476
38	EIF4G1	Yes	chr3	184032555	184033520	184033209	35.5132	32.9027	7.58762	1981	NM_198244	Intron	754
39	ESR1	No
40	FADD	Yes	chr11	70049390	70050646	70049579	36.4387	33.7677	8.66577	8772	NM_003824	Intron, CDS-Exon, 5'UTR	749
41	FAS	Yes	chr10	90750447	90751696	90750863	30.5862	28.2826	5.9988	355	NM_152872	Intron, CDS-Exon, 5'UTR	783
42	GAA	Yes	chr17	78075374	78075959	78075612	18.4299	16.8599	8.02222	2548	NM_001079804	Intron, 5'UTR	311
43	GABARAP	Yes	chr17	7145144	7145680	7145457	17.7721	16.241	4.62819	11337	NM_007278	Intron, CDS-Exon, 5'UTR	341
44	GABARAPL1	No
45	GABARAPL2	Yes	chr16	75600345	75600931	75600536	21.615	19.8548	6.83859	11345	NM_007285	Intron, CDS-Exon, 5'UTR	389
46	HDAC1	Yes	chr1	32757130	32757446	32757279	15.9993	14.571	5.65741	3065	NM_004964	Upstream	-420
	HDAC1	Yes	chr1	32757722	32758593	32757907	21.9866	20.2056	6.80509	3065	NM_004964	Intron, CDS-Exon, 5'UTR	449
47	HDAC6	No
48	HGS	Yes	chr17	79650109	79650718	79650493	21.0435	19.3194	5.75291	9146	NM_004712	Upstream	-549
	HGS	Yes	chr17	79651179	79651989	79651420	25.2279	23.2519	6.38586	9146	NM_004712	Intron	622
49	HSP90AA1	Yes	chr14	102552829	102553315	102553129	28.2584	26.0979	6.04211	3320	NM_001017963	Intron	53014
	HSP90AA1	Yes	chr14	102553713	102554266	102553949	20.4131	18.7258	5.04375	3320	NM_001017963	Intron	52097
	HSP90AA1	Yes	chr14	102606267	102607217	102606477	24.7117	22.7664	7.47902	3320	NM_001017963	Upstream	-656
50	HSPA8	Yes	chr11	122933397	122934401	122933611	60.4218	56.4798	7.38246	3312	NM_006597	Upstream	-856
51	HTT	Yes	chr4	3076865	3077193	3076972	17.8273	16.2926	4.48137	3064	NM_002111	Intron	792
52	IFNG	No
53	IGF1	Yes	chr12	102877573	102878267	102878052	17.4522	15.9394	6.61405	3479	NM_001111283	Upstream	-3497
54	INS	No
55	IRGM	No
56	LAMP1	Yes	chr13	113951589	113952547	113951805	29.2791	27.0558	8.24136	3916	NM_005561	Intron, CDS-Exon, 5'UTR	599
57	MAP1LC3A	No
58	MAP1LC3B	Yes	chr16	87425257	87425632	87425436	20.5855	18.8878	7.18057	81631	NM_022818	Upstream	-357
59	MAPK14	Yes	chr6	35995535	35996568	35995945	19.8853	18.2294	6.04361	1432	NM_001315	Intron, CDS-Exon, 5'UTR	597
60	MAPK8	Yes	chr10	49515147	49515690	49515409	15.4144	14.0195	6.92621	5599	NM_001278547	Intron	736
61	MTOR	Yes	chr1	11321995	11322576	11322304	41.152	38.1894	12.1581	2475	NM_004958	Intron, 5'UTR	323
62	NFKB1	Yes	chr4	103422853	103423476	103423018	27.8183	25.3435	6.374	4790	NM_003998	Intron, 5'UTR	678
63	NPC1	Yes	chr18	21165449	21166349	21166177	20.3765	18.43	6.21653	4864	NM_000271	Intron, CDS-Exon, 5'UTR	682
	NPC1	Yes	chr18	21166497	21166867	21166695	21.9253	19.8693	6.45629	4864	NM_000271	5'UTR	-101
64	PIK3C3	Yes	chr18	39535318	39536012	39535465	15.3855	13.7958	6.07428	5289	NM_002647	Intron, CDS-Exon	502
65	PIK3CG	No
66	PIK3R4	Yes	chr3	130465099	130465656	130465431	19.4073	17.5287	7.29206	30849	NM_014602	Intron, 5'UTR	319
67	PRKAA1	No
68	RAB24	No
69	RB1	Yes	chr13	48877353	48877831	48877585	27.5995	25.1394	7.81033	5925	NM_000321	Upstream	-291
	RB1	Yes	chr13	48878016	48878712	48878390	19.9216	18.0068	6.36526	5925	NM_000321	Intron, CDS-Exon, 5'UTR	481
71	RGS19	No
72	RPS6KB1	No
73	SNCA	No
74	SQSTM1	Yes	chr5	179247937	179248572	179248327	16.1135	14.4722	5.27744	8878	NM_001142298	Intron	14866
75	TGFB1	Yes	chr19	41857580	41858106	41857798	17.1726	15.4552	4.92694	7040	NM_000660	Intron	1995
	TGFB1	Yes	chr19	41858709	41859297	41859068	16.7677	15.0788	4.80859	7040	NM_000660	CDS-Exon, 5'UTR	835
76	TGM2	No
77	TMEM74	No
78	TNF	No
79	TNFSF10	Yes	chr3	172240733	172241256	172241114	21.6246	19.5894	9.18635	8743	NR_033994	Intron, 3'UTR	303
80	TP53	Yes	chr17	7589657	7590769	7590201	33.4618	30.5772	5.74378	7157	NM_001126114	Intron, 5'UTR	655
81	ULK1	No
82	ULK2	No
83	UVRAG	Yes	chr11	75526499	75527415	75526709	19.0624	17.208	4.54772	7405	NM_003369	Intron, CDS-Exon	745
84	W1P11	No

## Sheet: Autophagy 09 PICS
Sl. No.	Gene	Peak identified	Chromosome	Start	End	Score	Gene Id	Longest Transcript	Overlap Type	Distance to TSS
1	AKT1	No
2	AMBRA1	Yes	chr11	46614920	46614960	24	55626	NM_001267782	Intron	679
3	APP	No
4	ATG10	Yes	chr5	81268008	81268152	28	83734	NM_001131028	Intron, 5'UTR	236
5	ATG12	No
6	ATG16L1	No
7	ATG16L2	Yes	chr11	72525808	72525888	51	89849	NM_033388	Intron	397
8	ATG3	No
9	ATG4A	No
10	ATG4B	No
11	ATG4C	No
12	ATG4D	Yes	chr19	10654830	10655012	39	84971	NM_032885	Intron, CDS-Exon	351
13	ATG5	No
14	ATG7	Yes	chr3	11314327	11314453	44	10533	NM_006395	Intron	380
15	ATG9A	No
16	ATG9B	No
17	BAD	Yes	chr11	64037848	64037984	23	572	NM_004322	Intron	14260
18	BAK1	Yes	chr6	33547482	33547538	28	578	NM_001188	Intron	560
19	BAX	Yes	chr19	49458416	49458664	56	581	NM_001291431	Intron	423
20	BCL2	Yes	chr18	60808848	60808968	20	596	NM_000633	Intron	177705
	BCL2	Yes	chr18	60825776	60825824	24	596	NM_000633	Intron	160813
	BCL2	Yes	chr18	60828680	60828864	28	596	NM_000633	Intron	157841
	BCL2	Yes	chr18	60986564	60986684	28	596	NM_000633	5'UTR	-11
21	BCL2L1	Yes	chr20	30310892	30310960	40	598	NM_001191	Upstream	-270
22	BECN1	Yes	chr17	40975904	40976056	31	8678	NM_003766	Intron	353
23	BID	No
24	BNIP3	No
25	CASP3	Yes	chr4	185570992	185571216	33	836	NM_032991	Upstream	-475
26	CASP8	Yes	chr2	202098528	202098656	26	841	NM_001080124	Intron	426
27	CDKN1B	Yes	chr12	12871493	12871629	35	1027	NM_004064	Intron	1357
28	CDKN2A	Yes	chr9	21994950	21995054	31	1029	NM_058195	Upstream	-512
29	CLN3	Yes	chr16	28503454	28503610	21	1201	NM_001042432	5'UTR	91
30	CTSB	No
31	CTSD	No
32	CTSS	No
33	CXCR4	No
34	DAPK1	No
35	DRAM1	Yes	chr12	102271608	102271768	31	55332	NM_018370	Intron, CDS-Exon	583
36	DRAM2	Yes	chr1	111682072	111682104	20	128338	NM_178454	Intron	750
	DRAM2	Yes	chr1	111683400	111683496	26	128338	NM_178454	Upstream	-610
37	EIF2AK3	Yes	chr2	88927608	88927720	31	9451	NM_004836	Upstream	-570
38	EIF4G1	Yes	chr3	184033152	184033248	32	1981	NM_198244	Intron	917
39	ESR1	No
40	FADD	No
41	FAS	No
42	GAA	No
43	GABARAP	Yes	chr17	7145311	7145408	26	11337	NM_007278	Intron	394
44	GABARAPL1	No
45	GABARAPL2	No
46	HDAC1	Yes	chr1	32757150	32757346	20	3065	NM_004964	Upstream	-460
47	HDAC6	No
48	HGS	No
49	HSP90AA1	No
50	HSPA8	Yes	chr11	122932432	122932640	29	3312	NM_006597	Intron	507
51	HTT	Yes	chr4	3076915	3077120	31	3064	NM_002111	Intron	780
	HTT	Yes	chr4	3077786	3077870	30	3064	NM_002111	Intron	1591
52	IFNG	No
53	IGF1	No
54	INS	No
55	IRGM	No
56	LAMP1	Yes	chr13	113951792	113951920	23	3916	NM_005561	Intron, CDS-Exon	387
57	MAP1LC3A	No
58	MAP1LC3B	No
59	MAPK14	Yes	chr6	35996272	35996448	28	1432	NM_001315	Intron	906
60	MAPK8	No
61	MTOR	Yes	chr1	11322129	11322289	34	2475	NM_004958	Intron	399
62	NFKB1	Yes	chr4	103422120	103422248	20	4790	NM_003998	Upstream	-302
	NFKB1	Yes	chr4	103422952	103423128	34	4790	NM_003998	Intron	554
63	NPC1	No
64	PIK3C3	No
65	PIK3CG	No
66	PIK3R4	No
67	PRKAA1	No
68	PTEN	Yes	chr10	89621568	89621664	21	5728	NM_001304718	Upstream	-1579
	PTEN	Yes	chr10	89622632	89622824	62	5728	NM_001304718	Upstream	-467
69	RAB24	No
70	RB1	No
71	RGS19	No
72	RPS6KB1	Yes	chr17	57970740	57970868	28	6198	NM_001272042	Intron	397
73	SNCA	No
74	SQSTM1	Yes	chr5	179248096	179248320	28	8878	NM_001142298	Intron	14820
75	TGFB1	No
76	TGM2	No
77	TMEM74	No
78	TNF	Yes	chr6	31540058	31540106	21	7124	NM_000594	Upstream	-3262
79	TNFSF10	No
80	TP53	Yes	chr17	7589100	7589260	34	7157	NM_001126114	Intron	1688
	TP53	Yes	chr17	7590587	7590739	28	7157	NM_001126114	Intron, 5'UTR	205
	TP53	Yes	chr17	7592099	7592133	23	7157	NM_001126114	Upstream	-1248
81	ULK1	No
82	ULK2	No
83	UVRAG	Yes	chr11	75526520	75526632	23	7405	NM_003369	Intron, CDS-Exon	364
84	W1P11	No

## Sheet: Autophagy 10 PICS
Sl. No.	Gene	Peak identified	Chromosome	Start	End	Score	Gene Id	Longest Transcript	Overlap Type	Distance to TSS
1	AKT1	Yes	chr14	105261384	105261496	23	207	NM_001014432	Intron	640
2	AMBRA1	No
3	APP	No
4	ATG10	Yes	chr5	81268056	81268184	40	83734	NM_001131028	Intron, 5'UTR	276
5	ATG12	No
6	ATG16L1	No
7	ATG16L2	No
8	ATG3	No
9	ATG4A	No
10	ATG4B	No
11	ATG4C	No
12	ATG4D	Yes	chr19	10654796	10654944	44	84971	NM_032885	CDS-Exon	300
13	ATG5	Yes	chr6	106773312	106773472	20	9474	NM_004849	Intron, 5'UTR	303
14	ATG7	Yes	chr3	11314333	11314463	58	10533	NM_006395	Intron	388
15	ATG9A	Yes	chr2	220093824	220093856	24	79065	NR_104255	Intron	570
	ATG9A	Yes	chr2	220094752	220094880	27	79065	NR_104255	Upstream	-406
16	ATG9B	No
17	BAD	Yes	chr11	64039160	64039320	30	572	NM_004322	Intron, CDS-Exon	12936
18	BAK1	Yes	chr6	33547412	33547480	44	578	NM_001188	Intron	624
19	BAX	Yes	chr19	49458316	49458436	41	581	NM_001291431	Intron	259
	BAX	Yes	chr19	49458732	49458764	29	581	NM_001291431	Intron	631
20	BCL2	Yes	chr18	60825772	60825820	28	596	NM_000633	Intron	160817
	BCL2	Yes	chr18	60828664	60828848	34	596	NM_000633	Intron	157857
	BCL2	Yes	chr18	60985796	60985900	30	596	NM_000633	CDS-Exon, 5'UTR	765
	BCL2	Yes	chr18	60986628	60986732	40	596	NM_000633	Upstream	-67
21	BCL2L1	Yes	chr20	30311010	30311050	29	598	NM_001191	Upstream	-374
22	BECN1	Yes	chr17	40975940	40976124	31	8678	NM_003766	Intron	301
23	BID	Yes	chr22	18260206	18260270	23	637	NM_001244567	Upstream	-2807
	BID	Yes	chr22	18260530	18260662	35	637	NM_001244567	Upstream	-3165
24	BNIP3	No
25	CASP3	Yes	chr4	185571056	185571184	43	836	NM_032991	Upstream	-491
26	CASP8	No
27	CDKN1B	Yes	chr12	12872012	12872074	32	1027	NM_004064	Intron	1839
28	CDKN2A	No
29	CLN3	Yes	chr16	28502878	28503022	34	1201	NM_001042432	Intron, CDS-Exon	673
30	CTSB	No
31	CTSD	No
32	CTSS	No
33	CXCR4	No
34	DAPK1	Yes	chr9	90113288	90113400	23	1612	NM_001288731	Intron	1201
35	DRAM1	Yes	chr12	102271064	102271112	30	55332	NM_018370	5'UTR	-17
36	DRAM2	Yes	chr1	111682176	111682256	36	128338	NM_178454	Intron	622
	DRAM2	Yes	chr1	111683176	111683336	48	128338	NM_178454	Upstream	-418
37	EIF2AK3	Yes	chr2	88926720	88926880	21	9451	NM_004836	CDS-Exon, 5'UTR	294
	EIF2AK3	Yes	chr2	88927496	88927624	25	9451	NM_004836	Upstream	-466
38	EIF4G1	Yes	chr3	184032608	184032768	25	1981	NM_198244	Intron	405
	EIF4G1	Yes	chr3	184032960	184033184	35	1981	NM_198244	Intron	789
	EIF4G1	Yes	chr3	184033280	184033408	24	1981	NM_198244	Intron	1061
39	ESR1	No
40	FADD	Yes	chr11	70049704	70049784	64	8772	NM_003824	CDS-Exon	475
41	FAS	No
42	GAA	No
43	GABARAP	Yes	chr17	7145402	7145549	20	11337	NM_007278	Intron	278
44	GABARAPL1	No
45	GABARAPL2	Yes	chr16	75600560	75600608	22	11345	NM_007285	Intron	335
46	HDAC1	Yes	chr1	32757894	32758026	29	3065	NM_004964	Intron	252
47	HDAC6	No
48	HGS	Yes	chr17	79651400	79651544	41	9146	NM_004712	Intron	510
49	HSP90AA1	Yes	chr14	102553000	102553112	41	3320	NM_001017963	Intron	53030
	HSP90AA1	Yes	chr14	102553888	102554032	31	3320	NM_001017963	Intron	52126
	HSP90AA1	Yes	chr14	102554680	102554712	26	3320	NM_001017963	Intron	51390
	HSP90AA1	Yes	chr14	102606440	102606632	25	3320	NM_001017963	Upstream	-450
50	HSPA8	Yes	chr11	122932496	122932624	28	3312	NM_006597	Intron	483
	HSPA8	Yes	chr11	122933648	122933824	124	3312	NM_006597	Upstream	-693
	HSPA8	Yes	chr11	122934240	122934432	20	3312	NM_006597	Upstream	-1293
51	HTT	Yes	chr4	3076936	3077080	25	3064	NM_002111	Intron	771
	HTT	Yes	chr4	3077740	3077896	29	3064	NM_002111	Intron	1581
52	IFNG	No
53	IGF1	Yes	chr12	102877784	102877976	23	3479	NM_001111283	Upstream	-3457
54	INS	No
55	IRGM	No
56	LAMP1	Yes	chr13	113951872	113952016	51	3916	NM_005561	Intron	475
57	MAP1LC3A	No
58	MAP1LC3B	No
59	MAPK14	Yes	chr6	35996168	35996216	34	1432	NM_001315	Intron	738
60	MAPK8	No
61	MTOR	Yes	chr1	11322190	11322398	26	2475	NM_004958	Intron	314
62	NFKB1	Yes	chr4	103423008	103423168	52	4790	NM_003998	Intron	602
63	NPC1	Yes	chr18	21166090	21166270	23	4864	NM_000271	Intron, CDS-Exon	401
64	PIK3C3	No
65	PIK3CG	No
66	PIK3R4	No
67	PRKAA1	No
68	PTEN	Yes	chr10	89624272	89624416	32	5728	NM_001304718	Intron, 5'UTR	1149
69	RAB24	Yes	chr5	176730336	176730464	26	53917	NM_001031677	5'UTR	345
	RAB24	Yes	chr5	176731104	176731264	33	53917	NM_001031677	Upstream	-439
70	RB1	Yes	chr13	48878192	48878408	37	5925	NM_000321	Intron	417
71	RGS19	Yes	chr20	62710568	62710696	26	10287	NM_001039467	Intron	692
72	RPS6KB1	Yes	chr17	57970712	57970784	28	6198	NM_001272042	Intron	341
73	SNCA	No
74	SQSTM1	No
75	TGFB1	Yes	chr19	41858788	41858836	27	7040	NM_000660	CDS-Exon	1026
	TGFB1	Yes	chr19	41859332	41859460	20	7040	NM_000660	5'UTR	442
76	TGM2	No
77	TMEM74	No
78	TNF	Yes	chr6	31539808	31539928	39	7124	NM_000594	Upstream	-3476
79	TNFSF10	No
80	TP53	Yes	chr17	7591939	7592103	44	7157	NM_001126114	Upstream	-1153
81	ULK1	No
82	ULK2	No
83	UVRAG	No
84	W1P11	No
