# Supplementary material for: Transcriptional and epigenetic modulation of autophagy promotes EBV oncoprotein EBNA3C induced B-cell survival
Source: Cell Death Dis. 2018 May 22;9(6):605. doi: 10.1038/s41419-018-0668-9 (PMC5964191; doi:10.1038/s41419-018-0668-9)
Supplement: Supplementary file 15 — Table S7 [file 41419_2018_668_MOESM15_ESM.xlsx]

## Sheet: Autophagy 96 PICS
Sl. No.	Gene	Peak identified	Chromosome	Start	End	Score	Gene Id	Longest Transcript	Overlap Type	Distance to TSS
1	AKT1	Yes	chr14	105261424	105261520	25	207	NM_001014432	Intron	608
2	AMBRA1	Yes	chr11	46582004	46582188	30	55626	NM_001267782	Intron	33523
3	APP	Yes	chr21	27339816	27339860	31	351	NM_001136131	Intron	203608
4	ATG10	Yes	chr5	81268048	81268160	35	83734	NM_001131028	Intron, 5'UTR	260
	ATG10	Yes	chr5	81470408	81470472	31	83734	NM_001131028	Intron	202596
5	ATG12	Yes	chr5	115177336	115177512	23	9140	NM_004707	5'UTR	124
6	ATG16L1	Yes	chr2	234159808	234159968	27	55054	NM_017974	Upstream	-329
7	ATG16L2	Yes	chr11	72525280	72525328	33	89849	NM_033388	Upstream	-147
8	ATG3	Yes	chr3	112280080	112280128	51	64422	NM_001278712	Intron	706
	ATG3	Yes	chr3	112280992	112281088	32	64422	NM_001278712	Upstream	-230
	ATG3	Yes	chr3	112281448	112281512	34	64422	NM_001278712	Upstream	-670
9	ATG4A	No
10	ATG4B	Yes	chr2	242576704	242576928	39	23192	NM_178326	Upstream	-211
11	ATG4C	Yes	chr1	63249560	63249656	36	84938	NM_032852	Upstream	-169
12	ATG4D	No
13	ATG5	No
14	ATG7	Yes	chr3	11314335	11314453	49	10533	NM_006395	Intron	384
	ATG7	Yes	chr3	11330070	11330142	23	10533	NM_006395	Intron	16096
	ATG7	Yes	chr3	11331137	11331183	26	10533	NM_006395	Intron	17150
15	ATG9A	No
16	ATG9B	No
17	BAD	Yes	chr11	64037752	64037880	54	572	NM_004322	Intron, CDS-Exon	14360
	BAD	Yes	chr11	64038040	64038232	28	572	NM_004322	Intron	14040
	BAD	Yes	chr11	64052368	64052664	85	572	NM_004322	Upstream	-340
18	BAK1	Yes	chr6	33546394	33546450	21	578	NM_001188	Intron	1648
	BAK1	Yes	chr6	33547428	33547452	48	578	NM_001188	Intron	630
19	BAX	Yes	chr19	49458360	49458464	55	581	NM_001291431	Intron	295
	BAX	Yes	chr19	49458732	49458884	36	581	NM_001291431	Intron	691
20	BCL2	Yes	chr18	60806272	60806400	37	596	NM_000633	Intron	180277
	BCL2	Yes	chr18	60806880	60806936	42	596	NM_000633	Intron	179705
	BCL2	Yes	chr18	60807680	60807720	42	596	NM_000633	Intron	178913
	BCL2	Yes	chr18	60808812	60808884	72	596	NM_000633	Intron	177765
	BCL2	Yes	chr18	60810204	60810236	36	596	NM_000633	Intron	176393
	BCL2	Yes	chr18	60818012	60818028	31	596	NM_000633	Intron	168593
	BCL2	Yes	chr18	60819132	60819308	30	596	NM_000633	Intron	167393
	BCL2	Yes	chr18	60847980	60848100	31	596	NM_000633	Intron	138573
	BCL2	Yes	chr18	60978632	60978680	31	596	NM_000633	Intron	7957
	BCL2	Yes	chr18	60979448	60979472	43	596	NM_000633	Intron	7153
	BCL2	Yes	chr18	60980484	60980596	46	596	NM_000633	Intron	6073
	BCL2	Yes	chr18	60981732	60981820	32	596	NM_000633	Intron	4837
	BCL2	Yes	chr18	60986712	60986872	27	596	NM_000633	Upstream	-179
21	BCL2L1	Yes	chr20	30273462	30273614	28	598	NM_001191	Intron	37118
	BCL2L1	Yes	chr20	30310852	30311000	62	598	NM_001191	Upstream	-270
22	BECN1	Yes	chr17	40975896	40976096	35	8678	NM_003766	Intron, 5'UTR	337
23	BID	Yes	chr22	18261866	18261898	31	637	NM_001244567	Upstream	-4451
24	BNIP3	No
25	CASP3	Yes	chr4	185570304	185570336	21	836	NM_032991	Intron	309
	CASP3	Yes	chr4	185570992	185571248	48	836	NM_032991	Upstream	-491
26	CASP8	No
27	CDKN1B	Yes	chr12	12867387	12867505	21	1027	NM_004064	Upstream	-2758
	CDKN1B	Yes	chr12	12867805	12867863	24	1027	NM_004064	Upstream	-2370
	CDKN1B	Yes	chr12	12872096	12872356	34	1027	NM_004064	Intron	2022
	CDKN1B	Yes	chr12	12874568	12874728	24	1027	NM_004064	3'UTR	4444
28	CDKN2A	Yes	chr9	21994932	21995092	49	1029	NM_058195	Upstream	-522
29	CLN3	Yes	chr16	28503448	28503592	51	1201	NM_001042432	5'UTR	103
30	CTSB	No
31	CTSD	No
32	CTSS	Yes	chr1	150737776	150737968	85	1520	NM_001199739	Intron	561
33	CXCR4	No
34	DAPK1	Yes	chr9	90151000	90151176	35	1612	NM_001288731	Intron	38945
	DAPK1	Yes	chr9	90175808	90175952	31	1612	NM_001288731	Intron	63737
	DAPK1	Yes	chr9	90228800	90228896	29	1612	NM_001288731	Intron	116705
35	DRAM1	Yes	chr12	102271008	102271152	34	55332	NM_018370	5'UTR	-25
	DRAM1	Yes	chr12	102271472	102271744	35	55332	NM_018370	Intron, CDS-Exon, 5'UTR	503
	DRAM1	Yes	chr12	102303176	102303272	31	55332	NM_018370	Intron	32119
	DRAM1	Yes	chr12	102303656	102303848	52	55332	NM_018370	Intron	32647
	DRAM1	Yes	chr12	102304072	102304152	20	55332	NM_018370	Intron	33007
	DRAM1	Yes	chr12	102312008	102312184	30	55332	NM_018370	Intron	40991
36	DRAM2	Yes	chr1	111670544	111670720	33	128338	NM_178454	Intron	12206
	DRAM2	Yes	chr1	111682200	111682280	39	128338	NM_178454	Intron	598
	DRAM2	Yes	chr1	111683024	111683088	33	128338	NM_178454	Upstream	-218
	DRAM2	Yes	chr1	111683368	111683544	33	128338	NM_178454	Upstream	-618
	DRAM2	Yes	chr1	111683920	111684208	36	128338	NM_178454	Upstream	-1226
37	EIF2AK3	Yes	chr2	88905888	88905904	20	9451	NM_004836	Intron	21198
	EIF2AK3	Yes	chr2	88926192	88926256	21	9451	NM_004836	Intron	870
	EIF2AK3	Yes	chr2	88926760	88926808	34	9451	NM_004836	CDS-Exon, 5'UTR	310
	EIF2AK3	Yes	chr2	88927480	88927624	43	9451	NM_004836	Upstream	-458
	EIF2AK3	Yes	chr2	88927888	88928000	22	9451	NM_004836	Upstream	-850
38	EIF4G1	Yes	chr3	184032496	184032624	26	1981	NM_198244	Intron	277
	EIF4G1	Yes	chr3	184033104	184033296	31	1981	NM_198244	Intron	917
39	ESR1	No
40	FADD	Yes	chr11	70049712	70049760	71	8772	NM_003824	CDS-Exon	467
	FADD	Yes	chr11	70050472	70050536	27	8772	NM_003824	Intron	1235
41	FAS	Yes	chr10	90752008	90752072	22	355	NM_152872	Intron	1752
	FAS	Yes	chr10	90752856	90752936	25	355	NM_152872	Intron	2608
	FAS	Yes	chr10	90753232	90753328	30	355	NM_152872	Intron	2992
	FAS	Yes	chr10	90753752	90753864	57	355	NM_152872	Intron	3520
42	GAA	No
43	GABARAP	Yes	chr17	7145362	7145569	21	11337	NM_007278	Intron, CDS-Exon	288
	GABARAP	Yes	chr17	7145910	7146073	28	11337	NM_007278	Upstream	-238
	GABARAP	Yes	chr17	7146137	7146293	35	11337	NM_007278	Upstream	-462
44	GABARAPL1	No
45	GABARAPL2	Yes	chr16	75605304	75605416	76	11345	NM_007285	Intron	5111
46	HDAC1	Yes	chr1	32757258	32757382	27	3065	NM_004964	Upstream	-388
	HDAC1	Yes	chr1	32757780	32757968	33	3065	NM_004964	Intron, CDS-Exon	166
47	HDAC6	Yes	chrX	48660584	48660752	23	10013	NM_006044	Intron	181
48	HGS	No
49	HSP90AA1	No
50	HSPA8	Yes	chr11	122932584	122932648	26	3312	NM_006597	Intron	427
	HSPA8	Yes	chr11	122934952	122935096	27	3312	NM_006597	Upstream	-1981
51	HTT	Yes	chr4	3077687	3077786	52	3064	NM_002111	Intron	1499
	HTT	Yes	chr4	3081674	3081746	31	3064	NM_002111	Intron	5473
52	IFNG	No
53	IGF1	Yes	chr12	102872400	102872496	20	3479	NM_001111283	Intron	1975
	IGF1	Yes	chr12	102872912	102872976	27	3479	NM_001111283	Intron	1479
	IGF1	Yes	chr12	102877880	102877912	148	3479	NM_001111283	Upstream	-3473
	IGF1	Yes	chr12	102878760	102878808	64	3479	NM_001111283	Upstream	-4361
54	INS	No
55	IRGM	No
56	LAMP1	Yes	chr13	113951904	113952032	42	3916	NM_005561	Intron	499
57	MAP1LC3A	No
58	MAP1LC3B	Yes	chr16	87421560	87421608	20	81631	NM_022818	Upstream	-4217
	MAP1LC3B	Yes	chr16	87425288	87425400	26	81631	NM_022818	Upstream	-457
59	MAPK14	Yes	chr6	35995892	35996020	53	1432	NM_001315	CDS-Exon, 5'UTR	502
60	MAPK8	No
61	MTOR	No
62	NFKB1	No
63	NPC1	Yes	chr18	21166058	21166190	25	4864	NM_000271	Intron	457
	NPC1	Yes	chr18	21166608	21166764	40	4864	NM_000271	Upstream	-105
64	PIK3C3	No
65	PIK3CG	No
66	PIK3R4	No
67	PRKAA1	No
68	PTEN	Yes	chr10	89622552	89622776	90	5728	NM_001304718	Upstream	-531
	PTEN	Yes	chr10	89625368	89625432	21	5728	NM_001304718	Intron	2205
	PTEN	Yes	chr10	89626584	89626696	23	5728	NM_001304718	Intron	3445
	PTEN	Yes	chr10	89691536	89691680	21	5728	NM_001304718	Intron	68413
69	RAB24	Yes	chr5	176731072	176731232	25	53917	NM_001031677	Upstream	-407
70	RB1	Yes	chr13	48878232	48878384	40	5925	NM_000321	Intron	425
	RB1	Yes	chr13	48878536	48878720	32	5925	NM_000321	Intron	745
	RB1	Yes	chr13	49050816	49050928	24	5925	NM_000321	Intron, CDS-Exon	172989
71	RGS19	Yes	chr20	62708272	62708384	57	10287	NM_001039467	Intron, 5'UTR	2996
	RGS19	Yes	chr20	62708856	62708944	43	10287	NM_001039467	Intron	2424
72	RPS6KB1	No
73	SNCA	No
74	SQSTM1	Yes	chr5	179246320	179246480	39	8878	NM_001142298	Intron	13012
	SQSTM1	Yes	chr5	179246560	179246720	20	8878	NM_001142298	Intron	13252
75	TGFB1	Yes	chr19	41858788	41858932	43	7040	NM_000660	CDS-Exon	978
76	TGM2	No
77	TMEM74	No
78	TNF	Yes	chr6	31543572	31543696	31	7124	NM_000594	CDS-Exon	290
	TNF	Yes	chr6	31544536	31544608	24	7124	NM_000594	Intron, CDS-Exon	1228
79	TNFSF10	Yes	chr3	172240960	172241056	27	8743	NR_033994	Intron, 3'UTR	289
80	TP53	Yes	chr17	7589104	7589210	51	7157	NM_001126114	Intron	1711
	TP53	Yes	chr17	7589490	7589670	27	7157	NM_001126114	Intron	1288
	TP53	Yes	chr17	7590383	7590581	36	7157	NM_001126114	Intron	386
	TP53	Yes	chr17	7590638	7590786	29	7157	NM_001126114	Intron, 5'UTR	156
81	ULK1	No
82	ULK2	No
83	UVRAG	Yes	chr11	75523824	75523936	41	7405	NM_003369	Upstream	-2332
	UVRAG	Yes	chr11	75584952	75585000	28	7405	NM_003369	Intron	58764
84	W1P11	No

## Sheet: Autophagy 97 PICS
Sl. No.	Gene	Peak identified	Chromosome	Start	End	Score	Gene Id	Gene Symbol	Longest Transcript	Overlap Type	Distance to TSS
1	AKT1	No
2	AMBRA1	No
3	APP	No
4	ATG10	Yes	chr5	81267968	81268032	23	83734	ATG10	NM_001131028	5'UTR	156
5	ATG12	No
6	ATG16L1	Yes	chr2	234159776	234159968	22	55054	ATG16L1	NM_017974	Upstream	-345
7	ATG16L2	Yes	chr11	72525192	72525272	44	89849	ATG16L2	NM_033388	Upstream	-219
	ATG16L2	Yes	chr11	72525712	72525792	43	89849	ATG16L2	NM_033388	Intron	301
	ATG16L2	Yes	chr11	72526168	72526392	22	89849	ATG16L2	NM_033388	Intron	829
8	ATG3	Yes	chr3	112280056	112280232	38	64422	ATG3	NM_001278712	Intron	666
	ATG3	Yes	chr3	112280696	112280712	24	64422	ATG3	NM_001278712	5'UTR	106
	ATG3	Yes	chr3	112281072	112281104	31	64422	ATG3	NM_001278712	Upstream	-278
9	ATG4A	No
10	ATG4B	Yes	chr2	242576768	242576896	38	23192	ATG4B	NM_178326	Upstream	-195
11	ATG4C	Yes	chr1	63249528	63249664	20	84938	ATG4C	NM_032852	Upstream	-181
12	ATG4D	Yes	chr19	10654781	10654963	26	84971	ATG4D	NM_032885	CDS-Exon	302
13	ATG5	No
14	ATG7	Yes	chr3	11314221	11314409	36	10533	ATG7	NM_006395	Intron	305
	ATG7	Yes	chr3	11331274	11331448	33	10533	ATG7	NM_006395	Intron	17351
15	ATG9A	Yes	chr2	220093792	220093856	27	79065	ATG9A	NR_104255	Intron	586
	ATG9A	Yes	chr2	220094928	220094960	23	79065	ATG9A	NR_104255	Upstream	-534
16	ATG9B	No
17	BAD	Yes	chr11	64037664	64037824	31	572	BAD	NM_004322	Intron, CDS-Exon, 3'UTR	14432
	BAD	Yes	chr11	64038016	64038216	31	572	BAD	NM_004322	Intron	14060
	BAD	Yes	chr11	64039116	64039316	28	572	BAD	NM_004322	Intron, CDS-Exon	12960
	BAD	Yes	chr11	64051892	64052012	23	572	BAD	NM_004322	5'UTR	224
	BAD	Yes	chr11	64052564	64052652	45	572	BAD	NM_004322	Upstream	-432
18	BAK1	Yes	chr6	33546336	33546392	24	578	BAK1	NM_001188	Intron	1706
	BAK1	Yes	chr6	33546728	33546744	23	578	BAK1	NM_001188	Intron	1334
	BAK1	Yes	chr6	33547422	33547566	58	578	BAK1	NM_001188	Intron	576
19	BAX	No
20	BCL2	Yes	chr18	60805396	60805508	37	596	BCL2	NM_000633	Intron	181161
	BCL2	Yes	chr18	60805716	60805852	21	596	BCL2	NM_000633	Intron	180829
	BCL2	Yes	chr18	60806260	60806356	26	596	BCL2	NM_000633	Intron	180305
	BCL2	Yes	chr18	60806856	60806920	32	596	BCL2	NM_000633	Intron	179725
	BCL2	Yes	chr18	60807704	60807776	21	596	BCL2	NM_000633	Intron	178873
	BCL2	Yes	chr18	60808876	60809028	34	596	BCL2	NM_000633	Intron	177661
	BCL2	Yes	chr18	60809444	60809636	24	596	BCL2	NM_000633	Intron	177073
	BCL2	Yes	chr18	60810148	60810180	20	596	BCL2	NM_000633	Intron	176449
	BCL2	Yes	chr18	60822984	60823032	60	596	BCL2	NM_000633	Intron	163605
	BCL2	Yes	chr18	60828668	60828868	88	596	BCL2	NM_000633	Intron	157845
	BCL2	Yes	chr18	60830172	60830220	65	596	BCL2	NM_000633	Intron	156417
	BCL2	Yes	chr18	60848016	60848160	21	596	BCL2	NM_000633	Intron	138525
	BCL2	Yes	chr18	60865740	60865820	30	596	BCL2	NM_000633	Intron	120833
	BCL2	Yes	chr18	60979392	60979496	33	596	BCL2	NM_000633	Intron	7169
	BCL2	Yes	chr18	60980516	60980628	28	596	BCL2	NM_000633	Intron	6041
	BCL2	Yes	chr18	60985744	60985848	41	596	BCL2	NM_000633	CDS-Exon	817
	BCL2	Yes	chr18	60986732	60986828	23	596	BCL2	NM_000633	Upstream	-167
21	BCL2L1	Yes	chr20	30263142	30263222	20	598	BCL2L1	NM_001191	Intron	47474
	BCL2L1	Yes	chr20	30311060	30311200	27	598	BCL2L1	NM_001191	Upstream	-474
22	BECN1	Yes	chr17	40975916	40976116	37	8678	BECN1	NM_003766	Intron	317
23	BID	No
24	BNIP3	No
25	CASP3	Yes	chr4	185571056	185571216	34	836	CASP3	NM_032991	Upstream	-507
26	CASP8	Yes	chr2	202098528	202098688	52	841	CASP8	NM_001080124	Intron	442
	CASP8	Yes	chr2	202122416	202122480	29	841	CASP8	NM_001080124	Intron	24282
	CASP8	Yes	chr2	202122976	202123104	29	841	CASP8	NM_001080124	Intron	24874
	CASP8	Yes	chr2	202123360	202123488	31	841	CASP8	NM_001080124	Intron	25258
27	CDKN1B	Yes	chr12	12868769	12868849	22	1027	CDKN1B	NM_004064	Upstream	-1395
	CDKN1B	Yes	chr12	12869286	12869346	43	1027	CDKN1B	NM_004064	Upstream	-888
	CDKN1B	Yes	chr12	12869784	12869928	35	1027	CDKN1B	NM_004064	Upstream	-348
28	CDKN2A	No
29	CLN3	Yes	chr16	28503458	28503614	41	1201	CLN3	NM_001042432	5'UTR	87
	CLN3	Yes	chr16	28505802	28505870	22	1201	CLN3	NM_001042432	Upstream	-2213
30	CTSB	No
31	CTSD	No
32	CTSS	No
33	CXCR4	No
34	DAPK1	Yes	chr9	90113336	90113416	47	1612	DAPK1	NM_001288731	Intron	1233
	DAPK1	Yes	chr9	90151040	90151200	20	1612	DAPK1	NM_001288731	Intron	38977
35	DRAM1	Yes	chr12	102271696	102271744	22	55332	DRAM1	NM_018370	Intron, CDS-Exon	615
	DRAM1	Yes	chr12	102312200	102312328	20	55332	DRAM1	NM_018370	Intron	41159
36	DRAM2	Yes	chr1	111682552	111682632	23	128338	DRAM2	NM_178454	Intron	246
	DRAM2	Yes	chr1	111683184	111683264	48	128338	DRAM2	NM_178454	Upstream	-386
37	EIF2AK3	Yes	chr2	88926784	88926912	27	9451	EIF2AK3	NM_004836	CDS-Exon, 5'UTR	246
	EIF2AK3	Yes	chr2	88927464	88927608	35	9451	EIF2AK3	NM_004836	Upstream	-442
	EIF2AK3	Yes	chr2	88927864	88927928	21	9451	EIF2AK3	NM_004836	Upstream	-802
38	EIF4G1	Yes	chr3	184032608	184032832	22	1981	EIF4G1	NM_198244	Intron	437
	EIF4G1	Yes	chr3	184033072	184033264	24	1981	EIF4G1	NM_198244	Intron	885
39	ESR1	No
40	FADD	Yes	chr11	70049568	70049792	43	8772	FADD	NM_003824	CDS-Exon	411
41	FAS	No
42	GAA	No
43	GABARAP	Yes	chr17	7145360	7145541	35	11337	GABARAP	NM_007278	Intron	303
	GABARAP	Yes	chr17	7145953	7146111	21	11337	GABARAP	NM_007278	Upstream	-279
44	GABARAPL1	No
45	GABARAPL2	Yes	chr16	75600568	75600584	20	11345	GABARAPL2	NM_007285	Intron	327
	GABARAPL2	Yes	chr16	75605248	75605280	35	11345	GABARAPL2	NM_007285	Intron	5015
46	HDAC1	Yes	chr1	32757188	32757288	24	3065	HDAC1	NM_004964	Upstream	-470
	HDAC1	Yes	chr1	32757948	32757992	32	3065	HDAC1	NM_004964	Intron	262
47	HDAC6	No
48	HGS	No
49	HSP90AA1	Yes	chr14	102553848	102553928	39	3320	HSP90AA1	NM_001017963	Intron	52198
50	HSPA8	No
51	HTT	Yes	chr4	3076943	3077149	36	3064	HTT	NM_002111	Intron	809
	HTT	Yes	chr4	3077756	3077932	49	3064	HTT	NM_002111	Intron	1607
	HTT	Yes	chr4	3078502	3078551	33	3064	HTT	NM_002111	Intron	2289
52	IFNG	No
53	IGF1	Yes	chr12	102877816	102877976	73	3479	IGF1	NM_001111283	Upstream	-3473
54	INS	No
55	IRGM	No
56	LAMP1	Yes	chr13	113951920	113952016	21	3916	LAMP1	NM_005561	Intron	499
57	MAP1LC3A	No
58	MAP1LC3B	Yes	chr16	87425456	87425504	21	81631	MAP1LC3B	NM_022818	Upstream	-321
59	MAPK14	Yes	chr6	35996204	35996284	20	1432	MAPK14	NM_001315	Intron	790
60	MAPK8	No
61	MTOR	No
62	NFKB1	Yes	chr4	103422152	103422232	20	4790	NFKB1	NM_003998	Upstream	-294
	NFKB1	Yes	chr4	103423056	103423152	48	4790	NFKB1	NM_003998	Intron	618
63	NPC1	Yes	chr18	21166624	21166728	27	4864	NPC1	NM_000271	Upstream	-95
64	PIK3C3	No
65	PIK3CG	No
66	PIK3R4	No
67	PRKAA1	No
68	PTEN
69	RAB24	Yes	chr5	176730400	176730496	30	53917	RAB24	NM_001031677	5'UTR	297
	RAB24	Yes	chr5	176731184	176731216	29	53917	RAB24	NM_001031677	Upstream	-455
70	RB1	Yes	chr13	48878128	48878272	20	5925	RB1	NM_000321	Intron, CDS-Exon	317
	RB1	Yes	chr13	48878520	48878656	20	5925	RB1	NM_000321	Intron	705
71	RGS19	No
72	RPS6KB1	No
73	SNCA	No
74	SQSTM1	Yes	chr5	179246624	179246688	31	8878	SQSTM1	NM_001142298	Intron	13268
	SQSTM1	Yes	chr5	179248144	179248240	34	8878	SQSTM1	NM_001142298	Intron	14804
75	TGFB1	Yes	chr19	41857920	41858096	28	7040	TGFB1	NM_000660	Intron	1830
76	TGM2	No
77	TMEM74	No
78	TNF	Yes	chr6	31542888	31542952	34	7124	TNF	NM_000594	Upstream	-424
	TNF	Yes	chr6	31543472	31543640	26	7124	TNF	NM_000594	CDS-Exon, 5'UTR	212
	TNF	Yes	chr6	31544830	31544866	26	7124	TNF	NM_000594	Intron	1504
79	TNFSF10	No
80	TP53
81	ULK1	No
82	ULK2	No
83	UVRAG	Yes	chr11	75522224	75522384	46	7405	UVRAG	NM_003369	Upstream	-3908
	UVRAG	Yes	chr11	75523840	75524048	20	7405	UVRAG	NM_003369	Upstream	-2268
	UVRAG	Yes	chr11	75535088	75535280	25	7405	UVRAG	NM_003369	Intron	8972
	UVRAG	Yes	chr11	75536192	75536240	30	7405	UVRAG	NM_003369	Intron	10004
84	W1P11	No

## Sheet: Autophagy 96 MACS
Sl. No.	Gene	Peak identified	Chromosome	Start	End	Summit	P score	Q score	Fold change	Gene Id	Longest Transcript	Overlap Type	Distance to TSS
1	AKT1	Yes	chr14	105247040	105247276	105247058	18.6192	17.3036	9.2874	207	NM_001014432	Intron	14922
	AKT1	Yes	chr14	105261184	105261946	105261409	17.4707	16.2186	6.82674	207	NM_001014432	Intron, 5'UTR	515
	AKT1	Yes	chr14	105266668	105267302	105267089	18.1754	16.8831	7.88644	207	NM_001014432	Upstream	-4905
2	AMBRA1	Yes	chr11	46581749	46582400	46582196	20.2376	18.8351	6.32153	55626	NM_001267782	Intron	33545
	AMBRA1	Yes	chr11	46614688	46615558	46615362	17.1768	15.9401	6.12745	55626	NM_001267782	Intron, 5'UTR	496
	AMBRA1	Yes	chr11	46615737	46616145	46615919	19.123	17.7807	6.56878	55626	NM_001267782	Upstream	-322
3	APP	Yes	chr21	27339545	27340495	27340288	32.2195	30.2317	9.16251	351	NM_001136131	Intron	203426
4	ATG10	Yes	chr5	81267138	81267657	81267363	17.0199	15.7913	5.8996	83734	NM_001131028	Upstream	-447
	ATG10	Yes	chr5	81267837	81268526	81268065	25.2833	23.6207	7.50858	83734	NM_001131028	Intron, 5'UTR	337
	ATG10	Yes	chr5	81470135	81470737	81470424	22.8981	21.3561	7.97775	83734	NM_001131028	Intron	202592
5	ATG12	Yes	chr5	115176927	115177646	115177444	21.7772	20.2931	6.1149	9140	NM_004707	Intron, CDS-Exon, 5'UTR	262
6	ATG16L1	Yes	chr2	234159636	234160112	234159946	32.8099	30.795	8.36013	55054	NM_017974	Upstream	-343
	ATG16L1	Yes	chr2	234160353	234160618	234160515	15.7219	14.5662	5.26968	55054	NM_017974	Intron, CDS-Exon, 5'UTR	268
7	ATG16L2	Yes	chr11	72525088	72526494	72525230	31.3424	29.3948	5.41442	89849	NM_033388	Intron, CDS-Exon, 5'UTR	340
	ATG16L2	Yes	chr11	72526558	72526798	72526695	17.2069	15.9687	3.95107	89849	NM_033388	Intron	1227
8	ATG3	Yes	chr3	112279647	112280427	112279835	15.1046	13.9857	4.18288	64422	NM_001278712	Intron, CDS-Exon, 5'UTR	773
	ATG3	Yes	chr3	112280914	112281697	112281054	28.7016	26.8759	5.94727	64422	NM_001278712	Upstream	-495
9	ATG4A	Yes	chrX	107333868	107334403	107334205	20.8974	19.4587	7.99629	115201	NM_052936	Upstream	-764
10	ATG4B	Yes	chr2	242576601	242577138	242576818	46.9791	44.3781	9.63656	23192	NM_178326	CDS-Exon, 5'UTR	-158
11	ATG4C	Yes	chr1	63249446	63250250	63249624	55.6668	52.75	12.7589	84938	NM_032852	Intron, 5'UTR	71
	ATG4C	Yes	chr1	63275873	63276588	63276369	20.5089	19.0922	7.80935	84938	NM_032852	Intron	26453
12	ATG4D	Yes	chr19	10654316	10655315	10655057	18.4776	17.1696	7.53823	84971	NM_032885	Intron, CDS-Exon, 5'UTR	245
13	ATG5	Yes	chr6	106772784	106773589	106773392	41.0421	38.6717	12.4164	9474	NM_004849	Intron, 5'UTR	509
14	ATG7	Yes	chr3	11314057	11314853	11314442	42.7654	40.3265	11.1696	10533	NM_006395	Intron, 5'UTR	445
	ATG7	Yes	chr3	11330025	11330922	11330381	20.0047	18.6145	4.85286	10533	NM_006395	Intron	16463
	ATG7	Yes	chr3	11330975	11331864	11331181	17.2088	15.9706	4.48483	10533	NM_006395	Intron	17409
15	ATG9A	Yes	chr2	220093682	220094353	220094188	25.4999	23.827	6.75055	79065	NR_104255	Intron, 3'UTR	393
16	ATG9B	No
17	BAD	Yes	chr11	64037602	64038280	64037828	28.8978	27.0637	5.62478	572	NM_004322	Intron, CDS-Exon, 3'UTR	14235
	BAD	Yes	chr11	64052256	64053326	64052476	53.5915	50.7448	10.3361	572	NM_004322	Upstream	-615
18	BAK1	Yes	chr6	33546024	33547872	33546774	19.6432	18.2718	5.22672	578	NM_001188	Intron, 5'UTR	1122
19	BAX	Yes	chr19	49458112	49459065	49458408	52.8423	50.021	10.2981	581	NM_001291431	Intron, 5'UTR	471
20	BCL2	Yes	chr18	60808606	60809031	60808807	19.418	18.0579	3.37601	596	NM_000633	Intron	177795
	BCL2	Yes	chr18	60825294	60825945	60825750	15.0726	13.9558	2.23476	596	NM_000633	Intron	160994
	BCL2	Yes	chr18	60827670	60828210	60827844	17.3058	16.0627	2.37134	596	NM_000633	Intron	158673
	BCL2	Yes	chr18	60828539	60828950	60828769	32.8624	30.8448	3.10298	596	NM_000633	Intron	157869
	BCL2	Yes	chr18	60847877	60848234	60848076	18.0602	16.7738	4.38843	596	NM_000633	Intron	138558
	BCL2	Yes	chr18	60848526	60849071	60848795	15.646	14.494	4.03475	596	NM_000633	Intron	137815
	BCL2	Yes	chr18	60960671	60960963	60960830	17.4503	16.1993	6.42088	596	NM_000633	Intron	25796
21	BCL2L1	Yes	chr20	30262914	30263978	30263268	37.7401	35.5085	7.92472	598	NM_001191	Intron	47210
	BCL2L1	Yes	chr20	30273315	30273779	30273577	27.6173	25.8434	7.13288	598	NM_001191	Intron	37109
	BCL2L1	Yes	chr20	30310511	30311296	30310866	26.391	24.6749	5.88582	598	NM_001191	5'UTR	-247
22	BECN1	Yes	chr17	40975748	40976309	40976075	34.4095	32.3222	11.1584	8678	NM_003766	Intron, CDS-Exon, 5'UTR	305
23	BID	Yes	chr22	18260004	18260997	18260224	42.6146	40.1817	5.19491	637	NM_001244567	Upstream	-3069
24	BNIP3	No
25	CASP3	Yes	chr4	185570083	185570506	185570371	16.5421	15.3422	4.31876	836	NM_032991	Intron	335
	CASP3	Yes	chr4	185570823	185571422	185571079	20.9282	19.4876	4.99491	836	NM_032991	Upstream	-493
26	CASP8	Yes	chr2	202098229	202099073	202098425	32.3628	30.3679	8.20707	841	NM_001080124	Intron, 5'UTR	485
	CASP8	Yes	chr2	202122224	202123740	202122959	43.3781	40.9154	7.4332	841	NM_001080124	Intron	24816
27	CDKN1B	Yes	chr12	12870428	12870899	12870557	16.1904	15.0099	2.87096	1027	NM_004064	CDS-Exon, 5'UTR	459
28	CDKN2A	Yes	chr9	21993727	21994344	21994117	17.5141	16.2598	5.25154	1029	NM_058195	Intron, CDS-Exon, 5'UTR	455
	CDKN2A	Yes	chr9	21994782	21995279	21994998	32.4234	30.4262	7.71952	1029	NM_058195	Upstream	-540
29	CLN3	Yes	chr16	28503379	28503713	28503539	58.896	55.8737	9.23425	1201	NM_001042432	5'UTR	77
	CLN3	Yes	chr16	28505577	28506060	28505784	19.1721	17.827	4.90401	1201	NM_001042432	Upstream	-2195
30	CTSB	Yes	chr8	11725663	11725993	11725807	29.1775	27.3296	12.0882	1508	NM_001908	Upstream	-182
31	CTSD	No
32	CTSS	Yes	chr1	150737312	150738286	150737940	51.2026	48.4381	9.4946	1520	NM_001199739	Intron, 5'UTR	634
33	CXCR4	No
34	DAPK1	Yes	chr9	90150902	90151318	90151103	31.3578	29.4095	7.24638	1612	NM_001288731	Intron	38967
	DAPK1	Yes	chr9	90228500	90229222	90229009	17.1099	15.8767	6.46218	1612	NM_001288731	Intron	116718
35	DRAM1	Yes	chr12	102270882	102272048	102271093	26.8262	25.0894	6.22177	55332	NM_018370	Intron, CDS-Exon, 5'UTR	360
	DRAM1	Yes	chr12	102303051	102304236	102303751	31.741	29.7747	7.08008	55332	NM_018370	Intron	32538
	DRAM1	Yes	chr12	102311818	102312518	102312125	16.6919	15.4839	5.34886	55332	NM_018370	Intron	41063
36	DRAM2	Yes	chr1	111671206	111671849	111671393	20.8388	19.4033	4.72987	128338	NM_178454	Intron	11311
	DRAM2	Yes	chr1	111682070	111682399	111682234	22.1087	20.608	4.33675	128338	NM_178454	Intron	604
37	EIF2AK3	Yes	chr2	88926384	88927025	88926902	20.8719	19.4343	5.06976	9451	NM_004836	Intron, CDS-Exon, 5'UTR	390
	EIF2AK3	Yes	chr2	88927374	88928033	88927543	37.0574	34.8548	7.09643	9451	NM_004836	Upstream	-609
38	EIF4G1	Yes	chr3	184032488	184033534	184032705	32.3628	30.3679	8.20707	1981	NM_198244	Intron	728
39	ESR1	No
40	FADD	Yes	chr11	70049400	70050110	70049618	44.8293	42.3109	9.70588	8772	NM_003824	Intron, CDS-Exon, 5'UTR	486
	FADD	Yes	chr11	70050242	70050739	70050384	21.4769	20.0085	6.15547	8772	NM_003824	Intron	1221
41	FAS	Yes	chr10	90750550	90751188	90750693	20.5341	19.1161	3.56032	355	NM_152872	Intron, CDS-Exon, 5'UTR	581
	FAS	Yes	chr10	90751266	90751696	90751487	26.1715	24.4663	3.93865	355	NM_152872	Intron	1193
	FAS	Yes	chr10	90753612	90753958	90753794	18.0316	16.749	3.22078	355	NM_152872	Intron	3497
42	GAA	No
43	GABARAP	Yes	chr17	7145910	7146353	7146132	23.0126	21.4651	4.44645	11337	NM_007278	Upstream	-378
44	GABARAPL1	No
45	GABARAPL2	Yes	chr16	75605050	75605570	75605339	22.3696	20.8544	4.385	11345	NM_007285	Intron	5061
46	HDAC1	Yes	chr1	32756924	32757567	32757272	33.5506	31.5016	7.91139	3065	NM_004964	Upstream	-463
	HDAC1	Yes	chr1	32757671	32758150	32757933	31.156	29.2172	7.48171	3065	NM_004964	Intron, CDS-Exon, 5'UTR	202
47	HDAC6	Yes	chrX	48659277	48660062	48659900	32.2591	30.2694	8.35518	10013	NM_006044	Upstream	-818
	HDAC6	Yes	chrX	48660539	48660855	48660661	27.3435	25.5825	7.53604	10013	NM_006044	Intron, 5'UTR	210
48	HGS	Yes	chr17	79651096	79651844	79651312	18.4379	17.1317	7.06215	9146	NM_004712	Intron, CDS-Exon, 5'UTR	508
49	HSP90AA1	Yes	chr14	102553618	102554262	102553885	24.1917	22.5845	5.84487	3320	NM_001017963	Intron	52146
	HSP90AA1	Yes	chr14	102606271	102606648	102606443	24.57	22.9438	8.25893	3320	NM_001017963	Upstream	-373
50	HSPA8	Yes	chr11	122933383	122935107	122933905	58.2822	55.2804	5.82419	3312	NM_006597	Upstream	-1202
51	HTT	Yes	chr4	3079935	3080271	3080084	20.8271	19.3922	3.11407	3064	NM_002111	Intron	3866
	HTT	Yes	chr4	3182323	3182567	3182546	24.5842	22.9573	11.5412	3064	NM_002111	Intron, CDS-Exon	106208
	HTT	Yes	chr4	3204500	3204949	3204729	16.2894	15.1031	6.48508	3064	NM_002111	Intron	128487
52	IFNG	No
53	IGF1	Yes	chr12	102877536	102878287	102877744	52.0647	49.27	6.08131	3479	NM_001111283	Upstream	-3488
	IGF1	Yes	chr12	102878531	102879027	102878722	16.8351	15.6162	3.63247	3479	NM_001111283	Upstream	-4356
54	INS	No
55	IRGM	No
56	LAMP1	Yes	chr13	113951657	113952429	113952006	24.4821	22.8602	7.39112	3916	NM_005561	Intron, CDS-Exon, 5'UTR	574
57	MAP1LC3A	No
58	MAP1LC3B	No
59	MAPK14	Yes	chr6	35995576	35996436	35995854	19.5324	18.167	5.78369	1432	NM_001315	Intron, CDS-Exon, 5'UTR	552
60	MAPK8	Yes	chr10	49514589	49514982	49514808	18.8439	17.5163	7.4804	5599	NM_001278547	Intron, 5'UTR	103
61	MTOR	No
62	NFKB1	Yes	chr4	103422796	103423423	103423167	32.8745	30.8564	5.63097	4790	NM_003998	Intron, 5'UTR	623
63	NPC1	Yes	chr18	21165989	21166386	21166169	16.2069	15.0251	5.31011	4864	NM_000271	Intron, CDS-Exon, 5'UTR	394
	NPC1	Yes	chr18	21166470	21166930	21166687	36.759	34.5691	8.77139	4864	NM_000271	5'UTR	-119
64	PIK3C3	Yes	chr18	39535212	39535984	39535391	20.296	18.8909	6.50675	5289	NM_002647	Intron, CDS-Exon, 5'UTR	435
	PIK3C3	Yes	chr18	39571680	39572312	39571972	16.5514	15.3509	6.40686	5289	NM_002647	Intron	36833
	PIK3C3	Yes	chr18	39591374	39591783	39591507	20.1335	18.7366	7.63096	5289	NM_002647	Intron	56415
	PIK3C3	Yes	chr18	39605236	39606031	39605889	20.6841	19.2581	5.41584	5289	NM_002647	Intron	70470
65	PIK3CG	No
66	PIK3R4	Yes	chr3	130465113	130465670	130465354	24.8325	23.1928	8.61574	30849	NM_014602	Intron, 5'UTR	305
67	PTEN	Yes	chr10	89622382	89623040	89622518	20.3675	18.9583	3.50433	5728	NM_001304718	Upstream	-484
68	PRKAA1	Yes	chr5	40798091	40798363	40798243	33.0367	31.0115	11.1075	5562	NM_006251	Intron, CDS-Exon, 5'UTR	70
69	RAB24	No
70	RB1	Yes	chr13	48878016	48878812	48878550	34.7423	32.6404	7.95916	5925	NM_000321	Intron, CDS-Exon, 5'UTR	531
71	RGS19	Yes	chr20	62708071	62709145	62708378	28.464	26.6502	5.79569	10287	NM_001039467	Intron, CDS-Exon, 5'UTR	2716
72	RPS6KB1	Yes	chr17	57970492	57970917	57970675	16.0659	14.8919	6.3822	6198	NM_001272042	Intron, CDS-Exon, 5'UTR	297
73	SNCA	No
74	SQSTM1	Yes	chr5	179233160	179233730	179233527	35.8564	33.7048	8.84244	8878	NM_001142298	Intron, 5'UTR	57
	SQSTM1	Yes	chr5	179233839	179234396	179233984	18.9744	17.6401	6.01587	8878	NM_001142298	Intron	729
	SQSTM1	Yes	chr5	179246312	179246798	179246524	22.4915	20.9699	5.20261	8878	NM_001142298	Intron	13167
	SQSTM1	Yes	chr5	179247914	179248576	179248096	16.4321	15.2384	4.36758	8878	NM_001142298	Intron	14857
75	TGFB1	Yes	chr19	41858554	41859187	41858761	19.488	18.1249	5.08265	7040	NM_000660	Intron, CDS-Exon, 5'UTR	968
76	TGM2	No
77	TMEM74	No
78	TNF	Yes	chr6	31539717	31540383	31539911	16.2198	15.0374	3.23359	7124	NM_000594	Upstream	-3294
79	TNFSF10	Yes	chr3	172240625	172241542	172241058	26.6632	24.9341	8.04228	8743	NR_033994	Intron, 3'UTR	214
80	TP53	Yes	chr17	7588979	7589393	7589165	34.8184	32.7131	5.17882	7157	NM_001126114	Intron	1682
	TP53	Yes	chr17	7589499	7590779	7590180	53.8719	51.015	6.58926	7157	NM_001126114	Intron, 5'UTR	729
81	ULK1	Yes	chr12	132378537	132378798	132378683	20.5041	19.0881	7.57432	8408	NM_003565	Upstream	-612
	ULK1	Yes	chr12	132379215	132379737	132379532	35.989	33.8319	11.009	8408	NM_003565	Intron, CDS-Exon, 5'UTR	197
82	ULK2	No
83	UVRAG	Yes	chr11	75521912	75522579	75522362	17.8447	16.5725	3.55502	7405	NM_003369	Upstream	-3967
	UVRAG	Yes	chr11	75535071	75535371	75535239	16.9986	15.7713	3.53446	7405	NM_003369	Intron	9009
	UVRAG	Yes	chr11	75584682	75585309	75584958	18.6161	17.3007	5.74504	7405	NM_003369	Intron	58783
84	W1P11	No

## Sheet: Autophagy 97 MACS
Sl. No.	Gene	Peak identified	Chromosome	Start	End	Summit	P score	Q score	Fold change	Gene Id	Longest Transcript	Overlap Type	Distance to TSS
1	AKT1	No
2	AMBRA1	Yes	chr11	46582098	46582696	46582259	15.4843	14.1339	6.73274	55626	NM_001267782	Intron	33222
	AMBRA1	Yes	chr11	46614979	46615531	46615388	17.8376	16.3519	6.78733	55626	NM_001267782	Intron, 5'UTR	364
3	APP	Yes	chr21	27339689	27340454	27340233	21.3544	19.6742	9.03926	351	NM_001136131	Intron	203375
4	ATG10	Yes	chr5	81267790	81268452	81267956	32.4601	30.1942	10.2576	83734	NM_001131028	Intron, 5'UTR	277
5	ATG12	Yes	chr5	115176954	115177571	115177398	41.6637	38.9651	9.44661	9140	NM_004707	Intron, CDS-Exon, 5'UTR	286
6	ATG16L1	Yes	chr2	234159667	234160099	234159891	29.3257	27.2195	8.90195	55054	NM_017974	Upstream	-334
7	ATG16L2	Yes	chr11	72524839	72525418	72525242	32.8356	30.5511	6.03344	89849	NM_033388	Upstream	-323
	ATG16L2	Yes	chr11	72525527	72526025	72525737	28.693	26.6189	5.58055	89849	NM_033388	Intron, CDS-Exon	325
8	ATG3	Yes	chr3	112279847	112281587	112281046	29.6948	27.5698	6.76884	64422	NM_001278712	Intron, CDS-Exon, 5'UTR	93
9	ATG4A	No
10	ATG4B	Yes	chr2	242576612	242577129	242576830	55.1395	51.8895	12.5646	23192	NM_178326	5'UTR	-157
11	ATG4C	Yes	chr1	63249452	63250236	63249569	32.4867	30.2198	10.842	84938	NM_032852	Intron, 5'UTR	67
12	ATG4D	Yes	chr19	10654598	10655292	10654892	26.0869	24.1493	10.061	84971	NM_032885	Intron, CDS-Exon, 5'UTR	375
13	ATG5	Yes	chr6	106772984	106773644	106773367	26.8537	24.8759	10.1541	9474	NM_004849	Intron, 5'UTR	381
14	ATG7	Yes	chr3	11314081	11314665	11314308	41.6066	38.9101	13.0067	10533	NM_006395	Intron, 5'UTR	363
	ATG7	Yes	chr3	11330955	11331722	11331339	15.6762	14.3147	5.2534	10533	NM_006395	Intron	17328
15	ATG9A	Yes	chr2	220093624	220094326	220093734	17.2399	15.7889	5.82831	79065	NR_104255	Intron, 3'UTR	435
16	ATG9B	No
17	BAD	Yes	chr11	64037620	64038284	64037735	29.0786	26.9852	5.84351	572	NM_004322	Intron, CDS-Exon, 3'UTR	14224
	BAD	Yes	chr11	64051757	64052160	64051970	19.8958	18.2957	6.04726	572	NM_004322	CDS-Exon, 5'UTR	218
	BAD	Yes	chr11	64052223	64053178	64052499	27.9881	25.9506	7.41656	572	NM_004322	Upstream	-524
18	BAK1	Yes	chr6	33546150	33546970	33546437	16.4228	15.0185	4.70918	578	NM_001188	Intron	1510
	BAK1	Yes	chr6	33547205	33547933	33547327	22.8175	21.057	5.68762	578	NM_001188	Intron, 5'UTR	501
19	BAX	Yes	chr19	49458161	49459196	49458370	49.4644	46.4392	10.8115	581	NM_001291431	Intron, 5'UTR	561
20	BCL2	Yes	chr18	60808723	60809122	60808958	15.3784	14.0347	3.45849	596	NM_000633	Intron	177691
	BCL2	Yes	chr18	60825370	60825845	60825732	15.1166	13.7881	2.48187	596	NM_000633	Intron	161006
	BCL2	Yes	chr18	60828583	60828970	60828768	27.5382	25.5244	3.35827	596	NM_000633	Intron	157837
21	BCL2L1	Yes	chr20	30262853	30263624	30263116	33.4528	31.1371	8.39617	598	NM_001191	Intron	47418
	BCL2L1	Yes	chr20	30310614	30311335	30311194	26.5247	24.564	7.08728	598	NM_001191	5'UTR	-318
22	BECN1	Yes	chr17	40975683	40976314	40976115	36.6737	34.2007	11.6195	8678	NM_003766	Intron, CDS-Exon, 5'UTR	335
23	BID	Yes	chr22	18260041	18260891	18260253	38.1839	35.642	5.08753	637	NM_001244567	Upstream	-3035
24	BNIP3	No
25	CASP3	Yes	chr4	185569965	185570522	185570366	19.8713	18.2724	5.63577	836	NM_032991	Intron	386
	CASP3	Yes	chr4	185570882	185571377	185571161	25.2265	23.3355	6.52068	836	NM_032991	Upstream	-500
26	CASP8	Yes	chr2	202098276	202099032	202098809	27.7878	25.7607	8.49446	841	NM_001080124	Intron, 5'UTR	488
	CASP8	Yes	chr2	202122275	202122623	202122468	17.7892	16.3069	5.11069	841	NM_001080124	Intron	24283
	CASP8	Yes	chr2	202122811	202123623	202122999	33.0042	30.7099	7.44124	841	NM_001080124	Intron	25051
27	CDKN1B	Yes	chr12	12870388	12870815	12870565	15.8382	14.4671	3.24015	1027	NM_004064	CDS-Exon, 5'UTR	397
28	CDKN2A	Yes	chr9	21994710	21995297	21995146	18.5705	17.0439	6.5238	1029	NM_058195	Upstream	-513
29	CLN3	Yes	chr16	28503350	28503774	28503515	46.2192	43.3271	8.92202	1201	NM_001042432	5'UTR	61
	CLN3	Yes	chr16	28505601	28506081	28505896	15.039	13.7149	4.6921	1201	NM_001042432	Upstream	-2218
30	CTSB	No
31	CTSD	No
32	CTSS	No
33	CXCR4	No
34	DAPK1	Yes	chr9	90112928	90113733	90113544	18.0282	16.5318	4.87502	1612	NM_001288731	Intron	1187
	DAPK1	Yes	chr9	90150977	90151302	90151117	25.8166	23.8947	7.71208	1612	NM_001288731	Intron	38996
35	DRAM1	Yes	chr12	102270767	102272128	102271663	29.4715	27.3581	6.23804	55332	NM_018370	Intron, CDS-Exon, 5'UTR	342
	DRAM1	Yes	chr12	102303101	102303448	102303248	16.4347	15.0293	5.99335	55332	NM_018370	Intron	32169
	DRAM1	Yes	chr12	102303614	102304248	102303766	17.2553	15.8032	6.15953	55332	NM_018370	Intron	32826
36	DRAM2	Yes	chr1	111682446	111682710	111682552	18.8257	17.2848	4.49292	128338	NM_178454	Intron, 5'UTR	260
37	EIF2AK3	Yes	chr2	88926283	88927024	88926844	28.7176	26.642	6.37983	9451	NM_004836	Intron, CDS-Exon, 5'UTR	441
	EIF2AK3	Yes	chr2	88927392	88928016	88927554	36.7121	34.237	7.50508	9451	NM_004836	Upstream	-610
38	EIF4G1	Yes	chr3	184032548	184033464	184033194	24.7164	22.8533	8.09613	1981	NM_198244	Intron	723
39	ESR1	No
40	FADD	Yes	chr11	70049372	70050734	70049574	26.7695	24.7964	8.08439	8772	NM_003824	Intron, CDS-Exon, 5'UTR	784
41	FAS	Yes	chr10	90750505	90751176	90750809	28.7055	26.6308	5.06187	355	NM_152872	Intron, CDS-Exon, 5'UTR	552
	FAS	Yes	chr10	90751246	90751660	90751447	16.1299	14.7426	3.73651	355	NM_152872	Intron	1165
42	GAA	No
43	GABARAP	Yes	chr17	7145279	7145690	7145501	19.2298	17.6663	4.83014	11337	NM_007278	Intron, CDS-Exon, 5'UTR	269
	GABARAP	Yes	chr17	7145914	7146298	7146026	15.126	13.797	4.26552	11337	NM_007278	Upstream	-353
44	GABARAPL1	No
45	GABARAPL2	Yes	chr16	75605074	75605510	75605261	17.5905	16.1191	4.42413	11345	NM_007285	Intron	5043
46	HDAC1	Yes	chr1	32757005	32757438	32757226	26.2864	24.338	7.51315	3065	NM_004964	Upstream	-487
	HDAC1	Yes	chr1	32757780	32758218	32758004	27.8168	25.788	7.70468	3065	NM_004964	Intron, CDS-Exon	291
47	HDAC6	Yes	chrX	48659498	48660055	48659846	22.4932	20.7511	7.79788	10013	NM_006044	Upstream	-711
	HDAC6	Yes	chrX	48660559	48660937	48660747	23.4159	21.6239	7.98014	10013	NM_006044	Intron	261
48	HGS	No
49	HSP90AA1	Yes	chr14	102552878	102553342	102553176	19.2195	17.6566	5.6802	3320	NM_001017963	Intron	52976
	HSP90AA1	Yes	chr14	102553664	102554151	102553867	27.1453	25.151	6.98085	3320	NM_001017963	Intron	52179
	HSP90AA1	Yes	chr14	102606235	102607078	102606370	17.7675	16.2856	7.1876	3320	NM_001017963	Upstream	-570
50	HSPA8	Yes	chr11	122933381	122934615	122933600	59.6777	56.2479	7.42194	3312	NM_006597	Upstream	-955
51	HTT	No
52	IFNG	No
53	IGF1	Yes	chr12	102877611	102878293	102877825	29.2415	27.139	5.88082	3479	NM_001111283	Upstream	-3529
54	INS	No
55	IRGM	No
56	LAMP1	Yes	chr13	113951603	113952448	113951956	24.3695	22.5256	8.40493	3916	NM_005561	Intron, CDS-Exon, 5'UTR	556
57	MAP1LC3A	No
58	MAP1LC3B	Yes	chr16	87425155	87425690	87425408	16.5074	15.0977	5.70145	81631	NM_022818	Upstream	-379
59	MAPK14	Yes	chr6	35995600	35996512	35996139	19.2055	17.6437	6.60245	1432	NM_001315	Intron, CDS-Exon, 5'UTR	602
60	MAPK8	No
61	MTOR	No
62	NFKB1	Yes	chr4	103422765	103423438	103422982	37.4487	34.9389	7.31246	4790	NM_003998	Intron, 5'UTR	615
	NFKB1	Yes	chr4	103507055	103507550	103507382	19.6105	18.026	6.9632	4790	NM_003998	Intron	84816
63	NPC1	Yes	chr18	21166379	21166904	21166692	43.3279	40.5603	10.6552	4864	NM_000271	5'UTR	-60
64	PIK3C3	Yes	chr18	39535244	39535694	39535471	24.9902	23.1125	9.21309	5289	NM_002647	Intron, CDS-Exon, 5'UTR	306
65	PIK3CG	No
66	PIK3R4	Yes	chr3	130465234	130465679	130465495	18.3553	16.8407	7.98232	30849	NM_014602	5'UTR	240
67	PRKAA1	No
68	PTEN	Yes	chr10	89622397	89622987	89622678	19.7416	18.1502	4.01159	5728	NM_001304718	Upstream	-503
69	RAB24	Yes	chr5	176730302	176730614	176730403	16.8117	15.3848	4.72505	53917	NM_001031677	5'UTR	287
70	RB1	Yes	chr13	48877979	48878770	48878198	26.6665	24.6988	8.25415	5925	NM_000321	Intron, CDS-Exon, 5'UTR	491
71	RGS19	Yes	chr20	62708046	62709100	62708818	25.6564	23.7422	5.90835	10287	NM_001039467	Intron, CDS-Exon, 5'UTR	2751
72	RPS6KB1	Yes	chr17	57970476	57971008	57970597	16.9048	15.4724	7.22383	6198	NM_001272042	Intron, CDS-Exon, 5'UTR	335
73	SNCA	No
74	SQSTM1	Yes	chr5	179246358	179246945	179246515	23.7723	21.9605	5.52337	8878	NM_001142298	Intron	13263
	SQSTM1	Yes	chr5	179247941	179248472	179248133	15.4291	14.0819	4.34603	8878	NM_001142298	Intron	14818
75	TGFB1	Yes	chr19	41858479	41859398	41858767	15.1697	13.8381	4.63144	7040	NM_000660	Intron, CDS-Exon, 5'UTR	900
76	TGM2	No
77	TMEM74	No
78	TNF	Yes	chr6	31539688	31540232	31539866	15.2186	13.884	3.43002	7124	NM_000594	Upstream	-3384
79	TNFSF10	No
80	TP53	Yes	chr17	7588965	7589400	7589174	31.5076	29.2902	5.67365	7157	NM_001126114	Intron	1686
	TP53	Yes	chr17	7589573	7590771	7590204	33.055	30.7587	5.82286	7157	NM_001126114	Intron, 5'UTR	696
81	ULK1	No
82	ULK2	No
83	UVRAG	Yes	chr11	75526590	75526957	75526745	18.7911	17.2522	3.79628	7405	NM_003369	Intron	561
	UVRAG	Yes	chr11	75584693	75585116	75584903	20.2535	18.634	7.68773	7405	NM_003369	Intron	58692
84	W1P11	No
